# Supplementary material for: Evaluating the adoption of voice recognition technology for real-time dictation in a rural healthcare system: A retrospective analysis of dragon medical one
Source: PLoS One. 2023 Mar 23;18(3):e0272545. doi: 10.1371/journal.pone.0272545 (PMC10035815; doi:10.1371/journal.pone.0272545)
Supplement: S1 Dataset — (CSV) [file pone.0272545.s001.csv]

Credential	Surgeon	New_facility	New_department	ProfessionalDegree	Started_Yr	StillWorking	WorkingYear	MonthYear	Dictation_Mins	Dictation_Hrs	Total_lines	DMO_mins	DMO_Hrs	LinesPerHour	AutoTx_Percent	Auto_TxNumber	VC_Number	ACR_Percent	SignalNoiseRatio	AD_Percent	IndexNumb	NewTitle	DictationPrcent	DMOPercent
MD	No	Marshfield Medical Center	Oncology	International-	2014	Y	6	18-Jun	175.4	2.9	0	0	0	0	0	0	0	0	0	0	2	Medical doctors	100	0
MD	No	Marshfield Medical Center	Oncology	International-	2014	Y	6	18-Jul	246.5	4.1	0	0	0	0	0	0	0	0	0	0	3	Medical doctors	100	0
MD	No	Marshfield Medical Center	Oncology	International-	2014	Y	6	18-Aug	260.1	4.3	172.8	27.8	0.5	372.4	0	0	15	6	9.5	72.3	4	Medical doctors	90.3	9.7
MD	No	Marshfield Medical Center	Oncology	International-	2014	Y	6	18-Sep	248.5	4.1	24.6	10.1	0.2	145.7	0	0	2	6.1	10.6	35.6	5	Medical doctors	96.1	3.9
MD	No	Marshfield Medical Center	Oncology	International-	2014	Y	6	18-Oct	197.7	3.3	181.7	27.4	0.5	397.7	0	0	0	3.1	12.2	54.3	6	Medical doctors	87.8	12.2
MD	No	Marshfield Medical Center	Oncology	International-	2014	Y	6	18-Nov	91.6	1.5	391.4	73.2	1.2	321	0	0	3	4.3	12.1	42	7	Medical doctors	55.6	44.4
MD	No	Marshfield Medical Center	Oncology	International-	2014	Y	6	18-Dec	140.3	2.3	123.3	13.3	0.2	556.4	0	0	1	3.3	11.3	70.1	8	Medical doctors	91.3	8.7
MD	No	Marshfield Medical Center	Oncology	International-	2014	Y	6	19-Jan	209.6	3.5	303.4	33.8	0.6	538.6	0	0	4	6.9	9.7	69.9	9	Medical doctors	86.1	13.9
MD	No	Marshfield Medical Center	Oncology	International-	2014	Y	6	19-Feb	257.9	4.3	467.2	44.7	0.7	626.5	0	0	6	3.3	11.3	78	10	Medical doctors	85.2	14.8
MD	No	Marshfield Medical Center	Oncology	International-	2014	Y	6	19-Mar	557	9.3	150.3	13.5	0.2	670.4	0	0	0	2.2	12.4	79.1	11	Medical doctors	97.6	2.4
MD	No	Marshfield Medical Center	Oncology	International-	2014	Y	6	19-Apr	310.5	5.2	483.2	44.7	0.7	648.6	0	0	1	3.3	12.2	76.3	12	Medical doctors	87.4	12.6
MD	No	Marshfield Medical Center	Oncology	International-	2014	Y	6	19-May	160.1	2.7	53.8	5.5	0.1	591.9	19.4	1	2	8.1	13.3	63.1	13	Medical doctors	96.7	3.3
MD	No	Marshfield Medical Center	Oncology	International-	2014	Y	6	19-Jun	218.5	3.6	1026.4	110.1	1.8	559.5	0	0	6	5.5	12.2	69	14	Medical doctors	66.5	33.5
MD	No	Marshfield Medical Center	Oncology	International-	2014	Y	6	19-Jul	385.4	6.4	653.4	66.7	1.1	588.2	0	0	5	6.7	13.1	68.6	15	Medical doctors	85.2	14.8
MD	No	Marshfield Medical Center	Oncology	International-	2014	Y	6	19-Aug	38.8	0.6	2415.8	233.8	3.9	620	0	0	8	6	12.5	67.9	16	Medical doctors	14.2	85.8
MD	No	Marshfield Medical Center	Oncology	International-	2014	Y	6	19-Sep	5.3	0.1	1702.6	165.2	2.8	618.5	0	0	4	7.2	13.3	66.2	17	Medical doctors	3.1	96.9
MD	No	Marshfield Medical Center	Oncology	International-	2014	Y	6	19-Oct	0.7	0	2154.6	225.1	3.8	574.3	0	0	13	6.4	12.8	64.1	18	Medical doctors	0.3	99.7
MD	No	Marshfield Medical Center	Oncology	International-	2014	Y	6	19-Nov	0.2	0	1838.3	461.3	7.7	239.1	0	0	17	8.1	27.3	29.5	19	Medical doctors	0	100
MD	No	Marshfield Medical Center	Oncology	International-	2014	Y	6	19-Dec	0	0	790	190.6	3.2	248.7	0	0	10	8.2	31	30.7	20	Medical doctors	0	100
MD	No	Marshfield Medical Center	Oncology	International-	2014	Y	6	20-Jan	0.3	0	1907.9	359.1	6	318.7	0	0	40	7.7	29.5	36.4	21	Medical doctors	0.1	99.9
MD	No	Marshfield Medical Center	Oncology	International-	2014	Y	6	20-Feb	0	0	1774.6	309.4	5.2	344.2	0	0	34	9.6	32.7	34	22	Medical doctors	0	100
MD	No	Marshfield Medical Center	Oncology	International-	2014	Y	6	20-Mar	0	0	849.8	151.6	2.5	336.3	0	0	31	7.6	26.9	34.4	23	Medical doctors	0	100
MD	No	Marshfield Medical Center	Oncology	International-	2014	Y	6	20-Apr	0	0	923.2	147.6	2.5	375.3	0	0	17	8.7	33.7	35.3	24	Medical doctors	0	100
MD	No	Marshfield Medical Center	Oncology	International-	2014	Y	6	20-May	0	0	1080	188.4	3.1	344	0	0	13	8.4	32.3	34.2	25	Medical doctors	0	100
MD	No	Marshfield Medical Center	Oncology	International-	2014	Y	6	20-Jun	0	0	1060.1	165.7	2.8	383.9	0	0	38	8	33.3	37.8	26	Medical doctors	0	100
MD	No	Marshfield Medical Center	Oncology	International-	2014	Y	6	20-Jun	0	0	1060.1	165.7	2.8	383.9	0	0	38	8	33.3	37.8	26	Medical doctors	0	100
MD	No	Marshfield Medical Center - Rice Lake	Oncology	US-	2012	Y	8	18-Jun	0.7	0	33.2	5.4	0.1	368.9	0	0	0	8.6	12	75.7	2	Medical doctors	11.5	88.5
MD	No	Marshfield Medical Center - Rice Lake	Oncology	US-	2012	Y	8	18-Jul	2.5	0	0	0	0	0	0	0	0	0	0	0	3	Medical doctors	100	0
MD	No	Marshfield Medical Center - Rice Lake	Oncology	US-	2012	Y	8	18-Aug	0.3	0	0	0	0	0	0	0	0	0	0	0	4	Medical doctors	100	0
MD	No	Marshfield Medical Center - Rice Lake	Oncology	US-	2012	Y	8	18-Sep	0.3	0	0	0	0	0	0	0	0	0	0	0	5	Medical doctors	100	0
MD	No	Marshfield Medical Center - Rice Lake	Oncology	US-	2012	Y	8	18-Oct	1.8	0	0	0	0	0	0	0	0	0	0	0	6	Medical doctors	100	0
MD	No	Marshfield Medical Center - Rice Lake	Oncology	US-	2012	Y	8	18-Nov	2.2	0	159.6	27.3	0.5	350.8	0	0	4	9.7	10	56.3	7	Medical doctors	7.5	92.5
MD	No	Marshfield Medical Center - Rice Lake	Oncology	US-	2012	Y	8	18-Dec	1	0	8.3	1.2	0	426.6	0	0	0	13.3	7.9	63.2	8	Medical doctors	45.5	54.5
MD	No	Marshfield Medical Center - Rice Lake	Oncology	US-	2012	Y	8	19-Jan	1.6	0	0	0	0	0	0	0	0	0	0	0	9	Medical doctors	100	0
MD	No	Marshfield Medical Center - Rice Lake	Oncology	US-	2012	Y	8	19-Feb	1.4	0	0	0	0	0	0	0	0	0	0	0	10	Medical doctors	100	0
MD	No	Marshfield Medical Center - Rice Lake	Oncology	US-	2012	Y	8	19-Mar	2.6	0	20.5	3	0	415	0	0	1	11.1	14.9	59.5	11	Medical doctors	46.4	53.6
MD	No	Marshfield Medical Center - Rice Lake	Oncology	US-	2012	Y	8	19-Apr	1	0	0	0	0	0	0	0	0	0	0	0	12	Medical doctors	100	0
MD	No	Marshfield Medical Center - Rice Lake	Oncology	US-	2012	Y	8	19-May	1.6	0	0	0	0	0	0	0	0	0	0	0	13	Medical doctors	100	0
MD	No	Marshfield Medical Center - Rice Lake	Oncology	US-	2012	Y	8	19-Jun	1.6	0	265.4	25	0.4	636.6	30.9	16	37	11.5	12.1	70.6	14	Medical doctors	6	94
MD	No	Marshfield Medical Center - Rice Lake	Oncology	US-	2012	Y	8	19-Jul	0.3	0	140.6	7.1	0.1	1194.5	68.3	16	16	15.8	10.3	60	15	Medical doctors	4.1	95.9
MD	No	Marshfield Medical Center - Rice Lake	Oncology	US-	2012	Y	8	19-Aug	0	0	11.9	0.8	0	858.2	64.8	6	6	38.8	11.1	69	16	Medical doctors	0	100
MD	No	Marshfield Medical Center - Rice Lake	Oncology	US-	2012	Y	8	19-Sep	0	0	10.8	1.8	0	358.6	75.5	6	6	100	18.7	25.2	17	Medical doctors	0	100
MD	No	Marshfield Medical Center - Rice Lake	Oncology	US-	2012	Y	8	19-Oct	0	0	127.2	19.3	0.3	394.6	0	0	4	6.1	11.6	50.7	18	Medical doctors	0	100
MD	No	Marshfield Medical Center - Rice Lake	Oncology	US-	2012	Y	8	19-Nov	0.1	0	45.3	5.2	0.1	521.6	0	0	2	15.7	9.6	67	19	Medical doctors	1.9	98.1
MD	No	Marshfield Medical Center - Rice Lake	Oncology	US-	2012	Y	8	19-Dec	0	0	2863.6	311.9	5.2	550.8	0.9	8	58	8.6	10.1	73.5	20	Medical doctors	0	100
MD	No	Marshfield Medical Center - Rice Lake	Oncology	US-	2012	Y	8	20-Jan	0	0	2041.3	223.2	3.7	548.7	0.8	6	28	8.3	9.6	73.3	21	Medical doctors	0	100
MD	No	Marshfield Medical Center - Rice Lake	Oncology	US-	2012	Y	8	20-Feb	0	0	2241.8	256.9	4.3	523.6	1.6	15	32	9.2	9.1	69.7	22	Medical doctors	0	100
MD	No	Marshfield Medical Center - Rice Lake	Oncology	US-	2012	Y	8	20-Mar	0	0	3057.1	369.2	6.2	496.8	0.7	9	50	9.4	9.2	68.4	23	Medical doctors	0	100
MD	No	Marshfield Medical Center - Rice Lake	Oncology	US-	2012	Y	8	20-Apr	0.2	0	3340.1	396.3	6.6	505.7	1.7	14	41	8.4	9.1	68.8	24	Medical doctors	0.1	99.9
MD	No	Marshfield Medical Center - Rice Lake	Oncology	US-	2012	Y	8	20-May	1.6	0	4759.8	668	11.1	427.6	0.9	7	50	9	17.6	55.9	25	Medical doctors	0.2	99.8
MD	No	Marshfield Medical Center - Rice Lake	Oncology	US-	2012	Y	8	20-Jun	0	0	5479.4	793.4	13.2	414.4	1.4	10	82	8.6	22.9	53.6	26	Medical doctors	0	100
MD	No	Marshfield Medical Center - Rice Lake	Oncology	US-	2012	Y	8	20-Jun	0	0	5479.4	793.4	13.2	414.4	1.4	10	82	8.6	22.9	53.6	26	Medical doctors	0	100
MD	No	Marshfield Medical Center	General Surgery	International-	2018	Y	2	18-Jul	245	4.1	0	0	0	0	0	0	0	0	0	0	3	Medical doctors	100	0
MD	No	Marshfield Medical Center	General Surgery	International-	2018	Y	2	18-Aug	172.6	2.9	207	44.4	0.7	280.1	0	0	55	9.7	15.1	67.4	4	Medical doctors	79.5	20.5
MD	No	Marshfield Medical Center	General Surgery	International-	2018	Y	2	18-Sep	59	1	332.1	88.8	1.5	224.4	0	0	62	8	14.6	52.5	5	Medical doctors	39.9	60.1
MD	No	Marshfield Medical Center	General Surgery	International-	2018	Y	2	18-Oct	0	0	153.2	30	0.5	306.1	0	0	1	4.9	9.9	44.1	6	Medical doctors	0	100
MD	No	Marshfield Medical Center	General Surgery	International-	2018	Y	2	18-Nov	0	0	264.4	55.1	0.9	287.6	0	0	1	5.4	10.1	42.1	7	Medical doctors	0	100
MD	No	Marshfield Medical Center	General Surgery	International-	2018	Y	2	18-Dec	8	0.1	254.2	28.5	0.5	534.6	0	0	16	6.5	11	73.1	8	Medical doctors	21.9	78.1
MD	No	Marshfield Medical Center	General Surgery	International-	2018	Y	2	19-Jan	0	0	126.6	15.1	0.3	502.1	0	0	3	4.8	12.9	75.4	9	Medical doctors	0	100
MD	No	Marshfield Medical Center	General Surgery	International-	2018	Y	2	19-Feb	52.3	0.9	638	76.1	1.3	502.8	0	0	6	6.7	14.9	67.8	10	Medical doctors	40.7	59.3
MD	No	Marshfield Medical Center	General Surgery	International-	2018	Y	2	19-Mar	7.5	0.1	98.9	12.2	0.2	486.1	0	0	1	8.8	14.9	68.8	11	Medical doctors	38.1	61.9
MD	No	Marshfield Medical Center	General Surgery	International-	2018	Y	2	19-Apr	0	0	340.5	49.9	0.8	409.7	0	0	39	4.8	22.2	55.9	12	Medical doctors	0	100
MD	No	Marshfield Medical Center	General Surgery	International-	2018	Y	2	19-May	17.9	0.3	896.8	110.6	1.8	486.4	0	0	27	5.7	17.9	61.3	13	Medical doctors	13.9	86.1
MD	No	Marshfield Medical Center	General Surgery	International-	2018	Y	2	19-Jun	0	0	406	39.3	0.7	620.5	0	0	5	6.1	12.6	69.7	14	Medical doctors	0	100
MD	No	Marshfield Medical Center	General Surgery	International-	2018	Y	2	19-Jul	0	0	118.5	12.9	0.2	551.1	0	0	0	7.3	14.5	65.9	15	Medical doctors	0	100
MD	No	Marshfield Medical Center	General Surgery	International-	2018	Y	2	19-Aug	0	0	131.4	14	0.2	564.6	0	0	0	6.6	12.3	69.9	16	Medical doctors	0	100
MD	No	Marshfield Medical Center	General Surgery	International-	2018	Y	2	19-Sep	0	0	69.3	7.8	0.1	535.1	0	0	0	5.2	12.7	66.1	17	Medical doctors	0	100
MD	No	Marshfield Medical Center	General Surgery	International-	2018	Y	2	19-Oct	0	0	813.6	104.9	1.7	465.2	0	0	5	8.9	12.4	59.6	18	Medical doctors	0	100
MD	No	Marshfield Medical Center	General Surgery	International-	2018	Y	2	19-Nov	0	0	631.4	80.6	1.3	470.1	0	0	16	5.9	16.1	56.8	19	Medical doctors	0	100
MD	No	Marshfield Medical Center	General Surgery	International-	2018	Y	2	19-Dec	0.2	0	493.1	60.1	1	492	0	0	2	5.7	15.2	60.7	20	Medical doctors	0.3	99.7
MD	No	Marshfield Medical Center	General Surgery	International-	2018	Y	2	20-Jan	0.3	0	760.4	97.5	1.6	467.9	0	0	5	6.5	14.4	55.7	21	Medical doctors	0.3	99.7
MD	No	Marshfield Medical Center	General Surgery	International-	2018	Y	2	20-Feb	0	0	10.9	1.4	0	482.5	0	0	0	9.6	16.4	42.5	22	Medical doctors	0	100
MD	No	Marshfield Medical Center	General Surgery	International-	2018	Y	2	20-Mar	0	0	242.6	29.8	0.5	489	0	0	1	6.7	13	59.7	23	Medical doctors	0	100
MD	No	Marshfield Medical Center	General Surgery	International-	2018	Y	2	20-Apr	0	0	299.2	36.6	0.6	490.3	0	0	2	8.3	17.2	58.3	24	Medical doctors	0	100
MD	No	Marshfield Medical Center	General Surgery	International-	2018	Y	2	20-May	0	0	5.1	0.8	0	404.6	0	0	0	3.4	11.9	54.2	25	Medical doctors	0	100
MD	No	Marshfield Medical Center	General Surgery	International-	2018	Y	2	20-Jun	0	0	371	44.1	0.7	505.2	0	0	2	4.6	13.1	55.1	26	Medical doctors	0	100
MD	No	Marshfield Medical Center	General Surgery	International-	2018	Y	2	20-Jun	0	0	371	44.1	0.7	505.2	0	0	2	4.6	13.1	55.1	26	Medical doctors	0	100
MD	No	Marshfield Medical Center - Eau Claire	Gastroenterology	International-	2013	Y	6	18-Jun	720.3	12	15.4	3.3	0.1	281.1	0	0	28	24.5	14.7	74.2	2	Medical doctors	99.5	0.5
MD	No	Marshfield Medical Center - Eau Claire	Gastroenterology	International-	2013	Y	6	18-Jul	805.3	13.4	37.5	8.8	0.1	254.7	0	0	23	23.3	29	63.4	3	Medical doctors	98.9	1.1
MD	No	Marshfield Medical Center - Eau Claire	Gastroenterology	International-	2013	Y	6	18-Aug	721.9	12	1099.1	318.9	5.3	206.8	0	0	91	7.7	18.6	49.9	4	Medical doctors	69.4	30.6
MD	No	Marshfield Medical Center - Eau Claire	Gastroenterology	International-	2013	Y	6	18-Sep	629.6	10.5	427.4	124.8	2.1	205.4	0	0	2	5.3	23	43.3	5	Medical doctors	83.5	16.5
MD	No	Marshfield Medical Center - Eau Claire	Gastroenterology	International-	2013	Y	6	18-Oct	776.6	12.9	642.8	147.5	2.5	261.5	0	0	2	4	21.7	37.5	6	Medical doctors	84	16
MD	No	Marshfield Medical Center - Eau Claire	Gastroenterology	International-	2013	Y	6	18-Nov	403.5	6.7	472.8	133.3	2.2	212.9	0	0	2	5.4	20.8	32.1	7	Medical doctors	75.2	24.8
MD	No	Marshfield Medical Center - Eau Claire	Gastroenterology	International-	2013	Y	6	18-Dec	660.9	11	131.6	18.3	0.3	431.1	0	0	0	2.2	19.6	55.9	8	Medical doctors	97.3	2.7
MD	No	Marshfield Medical Center - Eau Claire	Gastroenterology	International-	2013	Y	6	19-Jan	1001.3	16.7	1029.9	135	2.2	457.8	0	0	3	4.6	21.6	63.8	9	Medical doctors	88.1	11.9
MD	No	Marshfield Medical Center - Eau Claire	Gastroenterology	International-	2013	Y	6	19-Feb	683.2	11.4	939.3	89.9	1.5	626.7	0	0	1	2.5	21.2	82.9	10	Medical doctors	88.4	11.6
MD	No	Marshfield Medical Center - Eau Claire	Gastroenterology	International-	2013	Y	6	19-Mar	748.4	12.5	1006.8	115.6	1.9	522.3	0	0	1	3	21.7	72.1	11	Medical doctors	86.6	13.4
MD	No	Marshfield Medical Center - Eau Claire	Gastroenterology	International-	2013	Y	6	19-Apr	715.2	11.9	817.3	87.1	1.5	563.2	0	0	1	2.6	21.8	75.9	12	Medical doctors	89.1	10.9
MD	No	Marshfield Medical Center - Eau Claire	Gastroenterology	International-	2013	Y	6	19-May	780.4	13	485.4	48	0.8	607.1	0	0	3	3.8	20.9	75.9	13	Medical doctors	94.2	5.8
MD	No	Marshfield Medical Center - Eau Claire	Gastroenterology	International-	2013	Y	6	19-Jun	784.2	13.1	1045.4	111.4	1.9	563.1	0	0	3	3.7	22.5	73.7	14	Medical doctors	87.6	12.4
MD	No	Marshfield Medical Center - Eau Claire	Gastroenterology	International-	2013	Y	6	19-Jul	694.3	11.6	1693	186.8	3.1	543.8	1.8	8	28	3.8	17.5	64.6	15	Medical doctors	78.8	21.2
MD	No	Marshfield Medical Center - Eau Claire	Gastroenterology	International-	2013	Y	6	19-Aug	656.7	10.9	3009.4	366.6	6.1	492.5	0	0	7	2.5	16.1	58.5	16	Medical doctors	64.2	35.8
MD	No	Marshfield Medical Center - Eau Claire	Gastroenterology	International-	2013	Y	6	19-Sep	220.3	3.7	6070.6	720.5	12	505.5	0	0	20	2.6	15	56.2	17	Medical doctors	23.4	76.6
MD	No	Marshfield Medical Center - Eau Claire	Gastroenterology	International-	2013	Y	6	19-Oct	182.2	3	5026.8	609.5	10.2	494.9	0	0	31	2.7	14.1	58.3	18	Medical doctors	23	77
MD	No	Marshfield Medical Center - Eau Claire	Gastroenterology	International-	2013	Y	6	19-Nov	479.8	8	2394.2	250.2	4.2	574.2	0	0	2	4.5	16.8	72	19	Medical doctors	65.7	34.3
MD	No	Marshfield Medical Center - Eau Claire	Gastroenterology	International-	2013	Y	6	19-Dec	637.4	10.6	906.2	99.8	1.7	545	0	0	1	3.9	19.6	74.5	20	Medical doctors	86.5	13.5
MD	No	Marshfield Medical Center - Eau Claire	Gastroenterology	International-	2013	Y	6	20-Jan	536.6	8.9	2948.4	302.5	5	584.9	0	0	14	4.1	15.1	75.1	21	Medical doctors	63.9	36.1
MD	No	Marshfield Medical Center - Eau Claire	Gastroenterology	International-	2013	Y	6	20-Feb	500.6	8.3	3235	328.5	5.5	590.8	0	0	7	3.2	14.5	71.9	22	Medical doctors	60.4	39.6
MD	No	Marshfield Medical Center - Eau Claire	Gastroenterology	International-	2013	Y	6	20-Mar	597.4	10	1600.2	180.8	3	531.1	0	0	7	3.3	16.2	67	23	Medical doctors	76.8	23.2
MD	No	Marshfield Medical Center - Eau Claire	Gastroenterology	International-	2013	Y	6	20-Apr	295.8	4.9	1021.6	126.6	2.1	484.2	0	0	4	3	18.5	68.1	24	Medical doctors	70	30
MD	No	Marshfield Medical Center - Eau Claire	Gastroenterology	International-	2013	Y	6	20-May	681.1	11.4	655.3	82.8	1.4	474.9	0	0	5	5.1	18.8	62.7	25	Medical doctors	89.2	10.8
MD	No	Marshfield Medical Center - Eau Claire	Gastroenterology	International-	2013	Y	6	20-Jun	724.7	12.1	783.5	93.7	1.6	501.9	0	0	5	5.1	18.6	68.1	26	Medical doctors	88.6	11.4
MD	No	Marshfield Medical Center - Eau Claire	Gastroenterology	International-	2013	Y	6	20-Jun	724.7	12.1	783.5	93.7	1.6	501.9	0	0	5	5.1	18.6	68.1	26	Medical doctors	88.6	11.4
MD	No			International-	2019	Y	1	19-Jul	0	0	198.4	63.3	1.1	188.1	0	0	22	24.6	18.2	29.5	15	Medical doctors	0	100
MD	No			International-	2019	Y	1	19-Nov	0	0	574.2	117.9	2	292.1	0	0	17	17.5	20.1	43.9	19	Medical doctors	0	100
MD	No			International-	2019	Y	1	19-Dec	0	0	1313	197.2	3.3	399.5	0	0	12	17.3	19	56.8	20	Medical doctors	0	100
MD	No			International-	2019	Y	1	20-Jan	0	0	144.1	16.3	0.3	530.4	0	0	0	19.5	20.9	60.7	21	Medical doctors	0	100
MD	No			International-	2019	Y	1	20-Feb	0	0	513.7	68.9	1.1	447.6	0	0	9	17.5	15.5	60.5	22	Medical doctors	0	100
MD	No			International-	2019	Y	1	20-Mar	0	0	792.3	107.3	1.8	443	0	0	3	17.1	14	57.4	23	Medical doctors	0	100
MD	No	Marshfield Medical Center	Cardiology	International-	2014	N	4	18-Jun	572.9	9.5	.	0	0	.	.	.	.	.	.	.	2	Medical doctors	100	0
MD	No	Marshfield Medical Center	Cardiology	International-	2014	N	4	18-Jul	337.9	5.6	.	0	0	.	.	.	.	.	.	.	3	Medical doctors	100	0
MD	No	Marshfield Medical Center	Cardiology	International-	2014	N	4	18-Aug	235.1	3.9	0.2	0.1	0	84	0	0	0	0	4	40	4	Medical doctors	100	0
MD	No	Marshfield Medical Center	Cardiology	International-	2014	N	4	18-Sep	257.9	4.3	1350.2	143.4	2.4	564.9	0	0	28	12.2	10.3	79.2	5	Medical doctors	64.3	35.7
MD	No	Marshfield Medical Center	Cardiology	International-	2014	N	4	18-Oct	451.5	7.5	978.6	103.7	1.7	566.2	0	0	2	8.3	13.6	66.2	6	Medical doctors	81.3	18.7
MD	No	Marshfield Medical Center	Cardiology	International-	2014	N	4	18-Nov	293.7	4.9	1031.2	136.3	2.3	454.1	0	0	0	11.1	18	52.5	7	Medical doctors	68.3	31.7
MD	No	Marshfield Medical Center	Cardiology	International-	2014	N	4	18-Dec	315.6	5.3	580.8	53.7	0.9	649.4	0	0	0	6.3	10.7	74.9	8	Medical doctors	85.5	14.5
MD	No	Marshfield Medical Center	Cardiology	International-	2014	N	4	19-Jan	372.2	6.2	1997.6	227.8	3.8	526.1	0	0	4	13.4	18.9	61.2	9	Medical doctors	62	38
MD	No	Marshfield Medical Center	Cardiology	International-	2014	N	4	19-Feb	455.6	7.6	629.1	54.1	0.9	698	0	0	0	10.4	11.9	82.1	10	Medical doctors	89.4	10.6
MD	No	Marshfield Medical Center	Cardiology	International-	2014	N	4	19-Mar	431.2	7.2	1394	135.8	2.3	615.9	0	0	3	9.6	20.7	71.1	11	Medical doctors	76	24
MD	No	Marshfield Medical Center	Cardiology	International-	2014	N	4	19-Apr	504.2	8.4	2526.2	289.6	4.8	523.3	0	0	4	11.2	21.9	56.4	12	Medical doctors	63.5	36.5
MD	No	Marshfield Medical Center	Cardiology	International-	2014	N	4	19-May	702.9	11.7	1093.3	101.5	1.7	646.1	0	0	0	10.2	16.8	65.6	13	Medical doctors	87.4	12.6
MD	No	Marshfield Medical Center	Cardiology	International-	2014	N	4	19-Jun	180.5	3	757	65	1.1	698.4	0	0	0	10	10.2	79.8	14	Medical doctors	73.5	26.5
MD	No	Marshfield Medical Center	Cardiology	International-	2014	N	4	19-Jun	180.5	3	757	65	1.1	698.4	0	0	0	10	10.2	79.8	14	Medical doctors	73.5	26.5
MD	No	Marshfield Medical Center	Occupational Therapy	US-	1991	Y	29	18-Jun	333.7	5.6	0	0	0	0	0	0	0	0	0	0	2	Medical doctors	100	0
MD	No	Marshfield Medical Center	Occupational Therapy	US-	1991	Y	29	18-Jul	267.5	4.5	0	0	0	0	0	0	0	0	0	0	3	Medical doctors	100	0
MD	No	Marshfield Medical Center	Occupational Therapy	US-	1991	Y	29	18-Aug	314.3	5.2	0	0	0	0	0	0	0	0	0	0	4	Medical doctors	100	0
MD	No	Marshfield Medical Center	Occupational Therapy	US-	1991	Y	29	18-Sep	270.6	4.5	0	0	0	0	0	0	0	0	0	0	5	Medical doctors	100	0
MD	No	Marshfield Medical Center	Occupational Therapy	US-	1991	Y	29	18-Oct	351.4	5.9	0	0	0	0	0	0	0	0	0	0	6	Medical doctors	100	0
MD	No	Marshfield Medical Center	Occupational Therapy	US-	1991	Y	29	18-Nov	314.2	5.2	0	0	0	0	0	0	0	0	0	0	7	Medical doctors	100	0
MD	No	Marshfield Medical Center	Occupational Therapy	US-	1991	Y	29	18-Dec	248.5	4.1	0	0	0	0	0	0	0	0	0	0	8	Medical doctors	100	0
MD	No	Marshfield Medical Center	Occupational Therapy	US-	1991	Y	29	19-Jan	292.6	4.9	27.6	3.8	0.1	437.2	0	0	15	0.9	16.9	80.8	9	Medical doctors	98.7	1.3
MD	No	Marshfield Medical Center	Occupational Therapy	US-	1991	Y	29	19-Feb	150.6	2.5	81.1	8.9	0.1	545.1	0	0	34	2.4	16.5	84.6	10	Medical doctors	94.4	5.6
MD	No	Marshfield Medical Center	Occupational Therapy	US-	1991	Y	29	19-Mar	112.2	1.9	1480.1	217.4	3.6	408.5	0	0	628	1.1	21.4	64.2	11	Medical doctors	34	66
MD	No	Marshfield Medical Center	Occupational Therapy	US-	1991	Y	29	19-Apr	168.9	2.8	1361.1	236.8	3.9	344.9	0	0	579	3.1	22.9	44.1	12	Medical doctors	41.6	58.4
MD	No	Marshfield Medical Center	Occupational Therapy	US-	1991	Y	29	19-May	140.3	2.3	1013.9	172.7	2.9	352.2	0	0	444	3	23.7	45.4	13	Medical doctors	44.8	55.2
MD	No	Marshfield Medical Center	Occupational Therapy	US-	1991	Y	29	19-Jun	20.8	0.3	1441.5	229.5	3.8	376.9	0	0	663	1.3	25.5	49.6	14	Medical doctors	8.3	91.7
MD	No	Marshfield Medical Center	Occupational Therapy	US-	1991	Y	29	19-Jul	32.1	0.5	1844.9	297.5	5	372.1	0	0	866	1.9	25.2	48.8	15	Medical doctors	9.7	90.3
MD	No	Marshfield Medical Center	Occupational Therapy	US-	1991	Y	29	19-Aug	25	0.4	1499.9	238.9	4	376.7	0	0	623	1.1	26.2	50.3	16	Medical doctors	9.5	90.5
MD	No	Marshfield Medical Center	Occupational Therapy	US-	1991	Y	29	19-Sep	3	0.1	1918.1	264.4	4.4	435.2	0	0	839	1.4	23	56.4	17	Medical doctors	1.1	98.9
MD	No	Marshfield Medical Center	Occupational Therapy	US-	1991	Y	29	19-Oct	0	0	1046.9	123.8	2.1	507.3	0	0	458	2.3	20.3	63.7	18	Medical doctors	0	100
MD	No	Marshfield Medical Center	Occupational Therapy	US-	1991	Y	29	19-Nov	2.9	0	2202.8	574.6	9.6	230	0	0	830	3.5	36.5	32.7	19	Medical doctors	0.5	99.5
MD	No	Marshfield Medical Center	Occupational Therapy	US-	1991	Y	29	19-Dec	0.1	0	1748.4	551.9	9.2	190.1	0	0	765	2.7	31.5	34.2	20	Medical doctors	0	100
MD	No	Marshfield Medical Center	Occupational Therapy	US-	1991	Y	29	20-Jan	3.2	0.1	2439.7	568.5	9.5	257.5	0	0	1056	2.9	36.6	31.9	21	Medical doctors	0.6	99.4
MD	No	Marshfield Medical Center	Occupational Therapy	US-	1991	Y	29	20-Feb	0.3	0	2004.4	470.4	7.8	255.7	0	0	926	2.7	40.3	24.8	22	Medical doctors	0.1	99.9
MD	No	Marshfield Medical Center	Occupational Therapy	US-	1991	Y	29	20-Mar	2	0	1538.5	363.5	6.1	254	0	0	642	2.9	40.2	24.7	23	Medical doctors	0.5	99.5
MD	No	Marshfield Medical Center	Occupational Therapy	US-	1991	Y	29	20-May	0	0	1463.4	352.4	5.9	249.2	0	0	492	3.6	36.8	27.1	25	Medical doctors	0	100
MD	No	Marshfield Medical Center	Occupational Therapy	US-	1991	Y	29	20-Jun	1.7	0	1632.6	408	6.8	240.1	0	0	600	2.4	37.7	23.1	26	Medical doctors	0.4	99.6
MD	No	Marshfield Medical Center	Occupational Therapy	US-	1991	Y	29	20-Jun	1.7	0	1632.6	408	6.8	240.1	0	0	600	2.4	37.7	23.1	26	Medical doctors	0.4	99.6
MD	No	Ladysmith Center	Primary Care	International-	2016	Y	3	18-Jun	749.9	12.5	0	0	0	0	0	0	0	0	0	0	2	Medical doctors	100	0
MD	No	Ladysmith Center	Primary Care	International-	2016	Y	3	18-Jul	747.4	12.5	0	0	0	0	0	0	0	0	0	0	3	Medical doctors	100	0
MD	No	Ladysmith Center	Primary Care	International-	2016	Y	3	18-Aug	669.5	11.2	0	0	0	0	0	0	0	0	0	0	4	Medical doctors	100	0
MD	No	Ladysmith Center	Primary Care	International-	2016	Y	3	18-Sep	334.2	5.6	0	0	0	0	0	0	0	0	0	0	5	Medical doctors	100	0
MD	No	Ladysmith Center	Primary Care	International-	2016	Y	3	18-Oct	593.7	9.9	0	0	0	0	0	0	0	0	0	0	6	Medical doctors	100	0
MD	No	Ladysmith Center	Primary Care	International-	2016	Y	3	18-Nov	519	8.7	0	0	0	0	0	0	0	0	0	0	7	Medical doctors	100	0
MD	No	Ladysmith Center	Primary Care	International-	2016	Y	3	18-Dec	828.2	13.8	0	0	0	0	0	0	0	0	0	0	8	Medical doctors	100	0
MD	No	Ladysmith Center	Primary Care	International-	2016	Y	3	19-Jan	1005.8	16.8	0	0	0	0	0	0	0	0	0	0	9	Medical doctors	100	0
MD	No	Ladysmith Center	Primary Care	International-	2016	Y	3	19-Feb	675	11.3	0	0	0	0	0	0	0	0	0	0	10	Medical doctors	100	0
MD	No	Ladysmith Center	Primary Care	International-	2016	Y	3	19-Mar	741.1	12.4	0	0	0	0	0	0	0	0	0	0	11	Medical doctors	100	0
MD	No	Ladysmith Center	Primary Care	International-	2016	Y	3	19-Apr	575.7	9.6	0	0	0	0	0	0	0	0	0	0	12	Medical doctors	100	0
MD	No	Ladysmith Center	Primary Care	International-	2016	Y	3	19-May	629	10.5	0	0	0	0	0	0	0	0	0	0	13	Medical doctors	100	0
MD	No	Ladysmith Center	Primary Care	International-	2016	Y	3	19-Jun	425.4	7.1	0	0	0	0	0	0	0	0	0	0	14	Medical doctors	100	0
MD	No	Ladysmith Center	Primary Care	International-	2016	Y	3	19-Jul	449.2	7.5	42.7	4.4	0.1	589.2	3.2	1	7	10	9.5	64.8	15	Medical doctors	99	1
MD	No	Ladysmith Center	Primary Care	International-	2016	Y	3	19-Aug	386.7	6.4	467.6	38.8	0.6	723.3	3.8	13	31	4.7	10.7	80.4	16	Medical doctors	90.9	9.1
MD	No	Ladysmith Center	Primary Care	International-	2016	Y	3	19-Sep	7.6	0.1	3215.4	259.9	4.3	742.4	4.3	101	104	4.2	13.2	83	17	Medical doctors	2.8	97.2
MD	No	Ladysmith Center	Primary Care	International-	2016	Y	3	19-Oct	0	0	5796	472.7	7.9	735.7	3.6	152	157	4.7	13.6	82.6	18	Medical doctors	0	100
MD	No	Ladysmith Center	Primary Care	International-	2016	Y	3	19-Nov	0	0	4693.4	400.1	6.7	703.8	2.8	98	105	5.3	12.9	80.9	19	Medical doctors	0	100
MD	No	Ladysmith Center	Primary Care	International-	2016	Y	3	19-Dec	0	0	3810	327.2	5.5	698.6	2.5	71	78	5.5	13.2	83.4	20	Medical doctors	0	100
MD	No	Ladysmith Center	Primary Care	International-	2016	Y	3	20-Jan	0	0	3475.3	299.1	5	697.1	3.2	81	85	4	13	84.9	21	Medical doctors	0	100
MD	No	Ladysmith Center	Primary Care	International-	2016	Y	3	20-Feb	0	0	3179	279.6	4.7	682.1	3.9	92	94	4.5	13.6	82.2	22	Medical doctors	0	100
MD	No	Ladysmith Center	Primary Care	International-	2016	Y	3	20-Mar	0	0	1615.9	139.3	2.3	696	3.9	46	46	3.9	13.7	83.6	23	Medical doctors	0	100
MD	No	Ladysmith Center	Primary Care	International-	2016	Y	3	20-Apr	0	0	1283.5	118.1	2	652.2	4.7	45	45	6.8	15.2	79.4	24	Medical doctors	0	100
MD	No	Ladysmith Center	Primary Care	International-	2016	Y	3	20-May	0.5	0	3678	358.6	6	615.4	4	109	113	5.4	15.9	73.3	25	Medical doctors	0.1	99.9
MD	No	Ladysmith Center	Primary Care	International-	2016	Y	3	20-Jun	0	0	5780.8	546	9.1	635.3	3.5	148	167	5.9	14.4	73	26	Medical doctors	0	100
MD	No	Ladysmith Center	Primary Care	International-	2016	Y	3	20-Jun	0	0	5780.8	546	9.1	635.3	3.5	148	167	5.9	14.4	73	26	Medical doctors	0	100
MD	No	Marshfield Medical Center	Palliative Care	International-	2013	Y	7	18-Jun	124.3	2.1	0	0	0	0	0	0	0	0	0	0	2	Medical doctors	100	0
MD	No	Marshfield Medical Center	Palliative Care	International-	2013	Y	7	18-Jul	56.5	0.9	3	0.6	0	296.5	0	0	0	33.7	8.4	56	3	Medical doctors	98.9	1.1
MD	No	Marshfield Medical Center	Palliative Care	International-	2013	Y	7	18-Aug	14.9	0.2	2435.3	254	4.2	575.4	0	0	2	3.3	12.4	87.9	4	Medical doctors	5.5	94.5
MD	No	Marshfield Medical Center	Palliative Care	International-	2013	Y	7	18-Sep	0	0	2952.6	380.6	6.3	465.5	0	0	10	3.7	12.5	71.6	5	Medical doctors	0	100
MD	No	Marshfield Medical Center	Palliative Care	International-	2013	Y	7	18-Oct	0	0	2825.9	335.6	5.6	505.2	0	0	4	2.2	13	63.4	6	Medical doctors	0	100
MD	No	Marshfield Medical Center	Palliative Care	International-	2013	Y	7	18-Nov	0	0	2021.7	269	4.5	451	0	0	3	2.8	11.3	59.8	7	Medical doctors	0	100
MD	No	Marshfield Medical Center	Palliative Care	International-	2013	Y	7	18-Dec	1.8	0	2387.7	243.4	4.1	588.6	0	0	6	3.1	11.7	75.9	8	Medical doctors	0.7	99.3
MD	No	Marshfield Medical Center	Palliative Care	International-	2013	Y	7	19-Jan	0	0	2973.7	279.3	4.7	638.7	0	0	8	2.3	12.4	79.7	9	Medical doctors	0	100
MD	No	Marshfield Medical Center	Palliative Care	International-	2013	Y	7	19-Feb	5.2	0.1	2229.9	192.5	3.2	695	0	0	3	2.3	14.8	79.7	10	Medical doctors	2.6	97.4
MD	No	Marshfield Medical Center	Palliative Care	International-	2013	Y	7	19-Mar	0	0	2434.3	221.1	3.7	660.6	0	0	4	2.6	15.4	77.4	11	Medical doctors	0	100
MD	No	Marshfield Medical Center	Palliative Care	International-	2013	Y	7	19-Apr	0	0	2381.7	216.1	3.6	661.3	0	0	3	2.4	15.5	74.6	12	Medical doctors	0	100
MD	No	Marshfield Medical Center	Palliative Care	International-	2013	Y	7	19-May	0	0	3566.9	312.3	5.2	685.2	0	0	7	2.5	14	75.7	13	Medical doctors	0	100
MD	No	Marshfield Medical Center	Palliative Care	International-	2013	Y	7	19-Jun	0	0	1461.9	133.3	2.2	657.9	0	0	5	3.3	16.4	74.4	14	Medical doctors	0	100
MD	No	Marshfield Medical Center	Palliative Care	International-	2013	Y	7	19-Jul	0	0	4647.5	388.5	6.5	717.8	0	0	7	2.6	14.4	77.4	15	Medical doctors	0	100
MD	No	Marshfield Medical Center	Palliative Care	International-	2013	Y	7	19-Aug	0	0	3596.7	302.7	5	712.8	1.9	21	25	2.2	13.4	77.3	16	Medical doctors	0	100
MD	No	Marshfield Medical Center	Palliative Care	International-	2013	Y	7	19-Sep	0	0	1238	101.7	1.7	730.6	1.1	6	12	3.1	11.8	76.7	17	Medical doctors	0	100
MD	No	Marshfield Medical Center	Palliative Care	International-	2013	Y	7	19-Oct	0	0	2316.7	185.3	3.1	750.3	1.4	16	19	2.4	12.6	77.3	18	Medical doctors	0	100
MD	No	Marshfield Medical Center	Palliative Care	International-	2013	Y	7	19-Nov	0	0	2107.9	255.9	4.3	494.2	2.1	19	22	3.3	24.3	52.2	19	Medical doctors	0	100
MD	No	Marshfield Medical Center	Palliative Care	International-	2013	Y	7	19-Dec	0	0	2734.1	368.4	6.1	445.2	1.1	16	21	3.6	31.5	49.3	20	Medical doctors	0	100
MD	No	Marshfield Medical Center	Palliative Care	International-	2013	Y	7	20-Jan	0	0	2388.3	305	5.1	469.8	1.5	19	29	2.6	32.6	44.4	21	Medical doctors	0	100
MD	No	Marshfield Medical Center	Palliative Care	International-	2013	Y	7	20-Feb	0	0	2528.7	290.8	4.8	521.7	2.3	24	36	2.7	35.8	34.2	22	Medical doctors	0	100
MD	No	Marshfield Medical Center	Palliative Care	International-	2013	Y	7	20-Mar	0	0	2018.6	233.7	3.9	518.3	2.4	17	22	2.2	34.4	33.9	23	Medical doctors	0	100
MD	No	Marshfield Medical Center	Palliative Care	International-	2013	Y	7	20-Apr	0	0	807.6	83.1	1.4	582.9	2.2	8	12	1.9	37.4	35.2	24	Medical doctors	0	100
MD	No	Marshfield Medical Center	Palliative Care	International-	2013	Y	7	20-May	0	0	1380.6	137.8	2.3	601.1	1.6	12	14	3	38.6	37.8	25	Medical doctors	0	100
MD	No	Marshfield Medical Center	Palliative Care	International-	2013	Y	7	20-Jun	0	0	2351.9	276	4.6	511.3	1.3	13	35	2.3	33.2	34.5	26	Medical doctors	0	100
MD	No	Marshfield Medical Center	Palliative Care	International-	2013	Y	7	20-Jun	0	0	2351.9	276	4.6	511.3	1.3	13	35	2.3	33.2	34.5	26	Medical doctors	0	100
MD	No	Wausau Center	Nephrology	International-	1999	Y	21	18-Jun	269.5	4.5	0	0	0	0	0	0	0	0	0	0	2	Medical doctors	100	0
MD	No	Wausau Center	Nephrology	International-	1999	Y	21	18-Jul	285.4	4.8	0	0	0	0	0	0	0	0	0	0	3	Medical doctors	100	0
MD	No	Wausau Center	Nephrology	International-	1999	Y	21	18-Aug	310.8	5.2	0	0	0	0	0	0	0	0	0	0	4	Medical doctors	100	0
MD	No	Wausau Center	Nephrology	International-	1999	Y	21	18-Sep	456.9	7.6	0	0	0	0	0	0	0	0	0	0	5	Medical doctors	100	0
MD	No	Wausau Center	Nephrology	International-	1999	Y	21	18-Oct	427	7.1	0	0	0	0	0	0	0	0	0	0	6	Medical doctors	100	0
MD	No	Wausau Center	Nephrology	International-	1999	Y	21	18-Nov	221.2	3.7	0	0	0	0	0	0	0	0	0	0	7	Medical doctors	100	0
MD	No	Wausau Center	Nephrology	International-	1999	Y	21	18-Dec	376.6	6.3	0	0	0	0	0	0	0	0	0	0	8	Medical doctors	100	0
MD	No	Wausau Center	Nephrology	International-	1999	Y	21	19-Jan	415.4	6.9	0	0	0	0	0	0	0	0	0	0	9	Medical doctors	100	0
MD	No	Wausau Center	Nephrology	International-	1999	Y	21	19-Feb	309.7	5.2	0	0	0	0	0	0	0	0	0	0	10	Medical doctors	100	0
MD	No	Wausau Center	Nephrology	International-	1999	Y	21	19-Mar	309.1	5.2	0	0	0	0	0	0	0	0	0	0	11	Medical doctors	100	0
MD	No	Wausau Center	Nephrology	International-	1999	Y	21	19-Apr	470.8	7.8	0	0	0	0	0	0	0	0	0	0	12	Medical doctors	100	0
MD	No	Wausau Center	Nephrology	International-	1999	Y	21	19-May	182.6	3	0	0	0	0	0	0	0	0	0	0	13	Medical doctors	100	0
MD	No	Wausau Center	Nephrology	International-	1999	Y	21	19-Jul	214.5	3.6	0	0	0	0	0	0	0	0	0	0	15	Medical doctors	100	0
MD	No	Wausau Center	Nephrology	International-	1999	Y	21	19-Aug	356	5.9	0	0	0	0	0	0	0	0	0	0	16	Medical doctors	100	0
MD	No	Wausau Center	Nephrology	International-	1999	Y	21	19-Sep	156.3	2.6	90.8	10	0.2	543.3	0	0	7	7.3	12.8	75.4	17	Medical doctors	94	6
MD	No	Wausau Center	Nephrology	International-	1999	Y	21	19-Oct	43.3	0.7	4117.8	435.1	7.3	567.9	0	0	19	6.6	13.2	70.8	18	Medical doctors	9.1	90.9
MD	No	Wausau Center	Nephrology	International-	1999	Y	21	19-Nov	19.6	0.3	3734.7	372.9	6.2	601	0	0	11	5.1	12.3	66.4	19	Medical doctors	5	95
MD	No	Wausau Center	Nephrology	International-	1999	Y	21	19-Dec	35.6	0.6	3398.2	336.2	5.6	606.4	0	0	18	6	12.6	70.7	20	Medical doctors	9.6	90.4
MD	No	Wausau Center	Nephrology	International-	1999	Y	21	20-Jan	3.4	0.1	5025.7	503.4	8.4	599	0	0	27	5.4	12.1	70.5	21	Medical doctors	0.7	99.3
MD	No	Wausau Center	Nephrology	International-	1999	Y	21	20-Feb	0	0	5896.4	612.3	10.2	577.8	0	0	28	5.2	10.8	62.9	22	Medical doctors	0	100
MD	No	Wausau Center	Nephrology	International-	1999	Y	21	20-Mar	0	0	3546.8	366.9	6.1	579.9	0	0	22	5.3	10.4	60.3	23	Medical doctors	0	100
MD	No	Wausau Center	Nephrology	International-	1999	Y	21	20-Apr	0	0	2845.2	305.1	5.1	559.5	0	0	25	7	9.8	59.2	24	Medical doctors	0	100
MD	No	Wausau Center	Nephrology	International-	1999	Y	21	20-May	0	0	3721.2	390	6.5	572.4	0	0	32	6	10.1	60.1	25	Medical doctors	0	100
MD	No	Wausau Center	Nephrology	International-	1999	Y	21	20-Jun	2	0	6100.4	635.3	10.6	576.1	0	0	58	5.8	9.9	59.9	26	Medical doctors	0.3	99.7
MD	No	Wausau Center	Nephrology	International-	1999	Y	21	20-Jun	2	0	6100.4	635.3	10.6	576.1	0	0	58	5.8	9.9	59.9	26	Medical doctors	0.3	99.7
MD	No	St. Michael's Hospital		US-	2020	Y	0	18-Jun	488.6	8.1	.	0	0	.	.	.	.	.	.	.	2	Medical doctors	100	0
MD	No	St. Michael's Hospital		US-	2020	Y	0	18-Jul	175.5	2.9	.	0	0	.	.	.	.	.	.	.	3	Medical doctors	100	0
MD	No	St. Michael's Hospital		US-	2020	Y	0	18-Aug	429.4	7.2	.	0	0	.	.	.	.	.	.	.	4	Medical doctors	100	0
MD	No	St. Michael's Hospital		US-	2020	Y	0	18-Sep	385.3	6.4	.	0	0	.	.	.	.	.	.	.	5	Medical doctors	100	0
MD	No	St. Michael's Hospital		US-	2020	Y	0	18-Oct	266.7	4.4	.	0	0	.	.	.	.	.	.	.	6	Medical doctors	100	0
MD	No	St. Michael's Hospital		US-	2020	Y	0	18-Nov	171.4	2.9	.	0	0	.	.	.	.	.	.	.	7	Medical doctors	100	0
MD	No	St. Michael's Hospital		US-	2020	Y	0	18-Dec	417.4	7	.	0	0	.	.	.	.	.	.	.	8	Medical doctors	100	0
MD	No	St. Michael's Hospital		US-	2020	Y	0	19-Jan	230.5	3.8	.	0	0	.	.	.	.	.	.	.	9	Medical doctors	100	0
MD	No	St. Michael's Hospital		US-	2020	Y	0	19-Feb	370.8	6.2	.	0	0	.	.	.	.	.	.	.	10	Medical doctors	100	0
MD	No	St. Michael's Hospital		US-	2020	Y	0	19-Mar	279.2	4.7	.	0	0	.	.	.	.	.	.	.	11	Medical doctors	100	0
MD	No	St. Michael's Hospital		US-	2020	Y	0	19-Apr	178	3	.	0	0	.	.	.	.	.	.	.	12	Medical doctors	100	0
MD	No	St. Michael's Hospital		US-	2020	Y	0	19-May	310.7	5.2	.	0	0	.	.	.	.	.	.	.	13	Medical doctors	100	0
MD	No	St. Michael's Hospital		US-	2020	Y	0	19-Jun	361.8	6	.	0	0	.	.	.	.	.	.	.	14	Medical doctors	100	0
MD	No	St. Michael's Hospital		US-	2020	Y	0	19-Jul	306.2	5.1	.	0	0	.	.	.	.	.	.	.	15	Medical doctors	100	0
MD	No	St. Michael's Hospital		US-	2020	Y	0	19-Aug	468.1	7.8	.	0	0	.	.	.	.	.	.	.	16	Medical doctors	100	0
MD	No	St. Michael's Hospital		US-	2020	Y	0	19-Sep	143.5	2.4	1006.9	102.2	1.7	591.3	0	0	249	3.4	18	78.8	17	Medical doctors	58.4	41.6
MD	No	St. Michael's Hospital		US-	2020	Y	0	19-Oct	379.9	6.3	.	0	0	.	.	.	.	.	.	.	18	Medical doctors	100	0
MD	No	St. Michael's Hospital		US-	2020	Y	0	19-Nov	314.3	5.2	.	0	0	.	.	.	.	.	.	.	19	Medical doctors	100	0
MD	No	St. Michael's Hospital		US-	2020	Y	0	19-Dec	119.9	2	.	0	0	.	.	.	.	.	.	.	20	Medical doctors	100	0
MD	No	St. Michael's Hospital		US-	2020	Y	0	20-Jan	257	4.3	.	0	0	.	.	.	.	.	.	.	21	Medical doctors	100	0
MD	No	St. Michael's Hospital		US-	2020	Y	0	20-Feb	391.7	6.5	.	0	0	.	.	.	.	.	.	.	22	Medical doctors	100	0
MD	No	St. Michael's Hospital		US-	2020	Y	0	20-Mar	244.1	4.1	0	0	0	0	0	0	0	0	0	0	23	Medical doctors	100	0
MD	No	St. Michael's Hospital		US-	2020	Y	0	20-Apr	71.9	1.2	0	0	0	0	0	0	0	0	0	0	24	Medical doctors	100	0
MD	No	St. Michael's Hospital		US-	2020	Y	0	20-May	230.5	3.8	0	0	0	0	0	0	0	0	0	0	25	Medical doctors	100	0
MD	No	St. Michael's Hospital		US-	2020	Y	0	20-Jun	138.1	2.3	1806.4	194.7	3.2	556.8	0	0	3	2.1	14.3	60.9	26	Medical doctors	41.5	58.5
MD	No	St. Michael's Hospital		US-	2020	Y	0	20-Jun	138.1	2.3	1806.4	194.7	3.2	556.8	0	0	3	2.1	14.3	60.9	26	Medical doctors	41.5	58.5
RN	No	Marshfield Medical Center	Alcohol & Drug Recovery	US-	2013	N	6	19-Mar	14.4	0.2	.	0	0	.	.	.	.	.	.	.	11	Nurse	100	0
RN	No	Marshfield Medical Center	Alcohol & Drug Recovery	US-	2013	N	6	19-Mar	14.4	0.2	.	0	0	.	.	.	.	.	.	.	11	Nurse	100	0
PT	No	Stettin Center	Physical Therapy		2000	Y	19	19-Jan	0	0	5	0.9	0	342.5	0	0	8	28.6	11.9	70.7	9	Therapists	0	100
PT	No	Stettin Center	Physical Therapy		2000	Y	19	19-Mar	0	0	54.1	7.2	0.1	453.4	0	0	23	9.2	12.3	81	11	Therapists	0	100
PT	No	Stettin Center	Physical Therapy		2000	Y	19	19-Apr	0	0	47.1	5.4	0.1	523.3	0	0	7	5.2	10.2	82.3	12	Therapists	0	100
PT	No	Stettin Center	Physical Therapy		2000	Y	19	19-May	0	0	93.6	22.5	0.4	249.7	0	0	10	4.5	9.6	49.7	13	Therapists	0	100
PT	No	Stettin Center	Physical Therapy		2000	Y	19	19-Jun	0	0	68.4	8.4	0.1	487.5	0	0	4	7.1	8.5	60.5	14	Therapists	0	100
PT	No	Stettin Center	Physical Therapy		2000	Y	19	19-Jul	0.2	0	0	0	0	0	0	0	0	0	0	0	15	Therapists	100	0
PT	No	Stettin Center	Physical Therapy		2000	Y	19	19-Aug	0	0	495.1	65.1	1.1	456.6	0	0	44	4.7	8.2	59.5	16	Therapists	0	100
PT	No	Stettin Center	Physical Therapy		2000	Y	19	19-Sep	0	0	22.1	2.8	0	470.3	0	0	0	0.3	9.5	63.8	17	Therapists	0	100
PT	No	Stettin Center	Physical Therapy		2000	Y	19	19-Oct	0	0	278.5	37.4	0.6	446.4	0	0	6	6	8.8	57.6	18	Therapists	0	100
PT	No	Stettin Center	Physical Therapy		2000	Y	19	19-Nov	0	0	524.4	146.2	2.4	215.2	0	0	12	4.7	17.9	27.6	19	Therapists	0	100
PT	No	Stettin Center	Physical Therapy		2000	Y	19	19-Dec	0	0	145.7	46.8	0.8	186.7	0	0	1	5.3	17	19.9	20	Therapists	0	100
PT	No	Stettin Center	Physical Therapy		2000	Y	19	20-Feb	0	0	8.1	1.9	0	252.6	0	0	0	6.4	28.9	27.1	22	Therapists	0	100
MD	No	Marshfield Medical Center - Rice Lake	Ob-Gyn	International-	2017	Y	3	18-Sep	0.5	0	0	0	0	0	0	0	0	0	0	0	5	Medical doctors	100	0
MD	No	Marshfield Medical Center - Rice Lake	Ob-Gyn	International-	2017	Y	3	19-Mar	0	0	30.2	4	0.1	458.3	27.7	4	17	12.7	12.4	71	11	Medical doctors	0	100
MD	No	Marshfield Medical Center - Rice Lake	Ob-Gyn	International-	2017	Y	3	19-Apr	0	0	5.3	0.6	0	526.2	0	0	0	0.6	23.7	81.2	12	Medical doctors	0	100
MD	No	Marshfield Medical Center - Rice Lake	Ob-Gyn	International-	2017	Y	3	19-Jun	0	0	57.3	8.2	0.1	417	0	0	0	7.1	25.6	61.4	14	Medical doctors	0	100
MD	No	Marshfield Medical Center - Rice Lake	Ob-Gyn	International-	2017	Y	3	19-Aug	0	0	126.8	19.2	0.3	396.5	0	0	1	9.4	25.7	55.7	16	Medical doctors	0	100
MD	No	Marshfield Medical Center - Rice Lake	Ob-Gyn	International-	2017	Y	3	19-Sep	0	0	57.2	15.5	0.3	221.4	0	0	1	14.1	21.3	27.8	17	Medical doctors	0	100
MD	No	Marshfield Medical Center - Rice Lake	Ob-Gyn	International-	2017	Y	3	19-Nov	0	0	54.4	23.2	0.4	141	0	0	4	22.5	22.2	19.2	19	Medical doctors	0	100
MD	No	Marshfield Medical Center - Rice Lake	Ob-Gyn	International-	2017	Y	3	20-Jun	0	0	26.7	4.5	0.1	354.9	0	0	3	9.7	21.3	58.3	26	Medical doctors	0	100
MD	No	Marshfield Medical Center - Rice Lake	Ob-Gyn	International-	2017	Y	3	20-Jun	0	0	26.7	4.5	0.1	354.9	0	0	3	9.7	21.3	58.3	26	Medical doctors	0	100
MD	No	Wausau Center	Ob-Gyn	International-	2013	N	5	18-Jun	171.4	2.9	.	0	0	.	.	.	.	.	.	.	2	Medical doctors	100	0
MD	No	Wausau Center	Ob-Gyn	International-	2013	N	5	18-Jul	209.5	3.5	.	0	0	.	.	.	.	.	.	.	3	Medical doctors	100	0
MD	No	Wausau Center	Ob-Gyn	International-	2013	N	5	18-Aug	86.1	1.4	.	0	0	.	.	.	.	.	.	.	4	Medical doctors	100	0
MD	No	Wausau Center	Ob-Gyn	International-	2013	N	5	18-Sep	149.8	2.5	.	0	0	.	.	.	.	.	.	.	5	Medical doctors	100	0
MD	No	Wausau Center	Ob-Gyn	International-	2013	N	5	18-Oct	250.8	4.2	.	0	0	.	.	.	.	.	.	.	6	Medical doctors	100	0
MD	No	Wausau Center	Ob-Gyn	International-	2013	N	5	18-Nov	251.9	4.2	.	0	0	.	.	.	.	.	.	.	7	Medical doctors	100	0
MD	No	Wausau Center	Ob-Gyn	International-	2013	N	5	18-Dec	144.3	2.4	.	0	0	.	.	.	.	.	.	.	8	Medical doctors	100	0
MD	No	Wausau Center	Ob-Gyn	International-	2013	N	5	19-Jan	216.2	3.6	.	0	0	.	.	.	.	.	.	.	9	Medical doctors	100	0
MD	No	Wausau Center	Ob-Gyn	International-	2013	N	5	19-Feb	121	2	.	0	0	.	.	.	.	.	.	.	10	Medical doctors	100	0
MD	No	Wausau Center	Ob-Gyn	International-	2013	N	5	19-Mar	51.7	0.9	.	0	0	.	.	.	.	.	.	.	11	Medical doctors	100	0
MD	No	Wausau Center	Ob-Gyn	International-	2013	N	5	19-Apr	45.5	0.8	.	0	0	.	.	.	.	.	.	.	12	Medical doctors	100	0
MD	No	Wausau Center	Ob-Gyn	International-	2013	N	5	19-May	42.4	0.7	.	0	0	.	.	.	.	.	.	.	13	Medical doctors	100	0
MD	No	Wausau Center	Ob-Gyn	International-	2013	N	5	19-Jun	27	0.5	.	0	0	.	.	.	.	.	.	.	14	Medical doctors	100	0
MD	No	Wausau Center	Ob-Gyn	International-	2013	N	5	19-Jun	27	0.5	.	0	0	.	.	.	.	.	.	.	14	Medical doctors	100	0
MD	No	Chippewa Falls Center	Ob-Gyn	International-	2016	Y	4	18-Jun	331.7	5.5	6	1.1	0	323.4	0	0	5	19.3	14.3	74.5	2	Medical doctors	99.7	0.3
MD	No	Chippewa Falls Center	Ob-Gyn	International-	2016	Y	4	18-Jul	398.9	6.6	.	0	0	.	.	.	.	.	.	.	3	Medical doctors	100	0
MD	No	Chippewa Falls Center	Ob-Gyn	International-	2016	Y	4	18-Aug	469.5	7.8	23.9	2.9	0	495.2	0	0	0	8.2	11.4	88.1	4	Medical doctors	99.4	0.6
MD	No	Chippewa Falls Center	Ob-Gyn	International-	2016	Y	4	18-Sep	234.1	3.9	65.7	7	0.1	565.1	0	0	0	2.1	10.9	82.1	5	Medical doctors	97.1	2.9
MD	No	Chippewa Falls Center	Ob-Gyn	International-	2016	Y	4	18-Oct	367.4	6.1	61.7	8.8	0.1	421.7	0	0	1	11.1	10.4	58.9	6	Medical doctors	97.7	2.3
MD	No	Chippewa Falls Center	Ob-Gyn	International-	2016	Y	4	18-Nov	436.4	7.3	.	0	0	.	.	.	.	.	.	.	7	Medical doctors	100	0
MD	No	Chippewa Falls Center	Ob-Gyn	International-	2016	Y	4	18-Dec	397.4	6.6	.	0	0	.	.	.	.	.	.	.	8	Medical doctors	100	0
MD	No	Chippewa Falls Center	Ob-Gyn	International-	2016	Y	4	19-Jan	529.8	8.8	.	0	0	.	.	.	.	.	.	.	9	Medical doctors	100	0
MD	No	Chippewa Falls Center	Ob-Gyn	International-	2016	Y	4	19-Feb	249.2	4.2	.	0	0	.	.	.	.	.	.	.	10	Medical doctors	100	0
MD	No	Chippewa Falls Center	Ob-Gyn	International-	2016	Y	4	19-Mar	401	6.7	0.9	0.2	0	275.9	0	0	2	0	15.4	70.8	11	Medical doctors	100	0
MD	No	Chippewa Falls Center	Ob-Gyn	International-	2016	Y	4	19-Apr	318.1	5.3	.	0	0	.	.	.	.	.	.	.	12	Medical doctors	100	0
MD	No	Chippewa Falls Center	Ob-Gyn	International-	2016	Y	4	19-May	602.3	10	14.6	2	0	434.6	0	0	9	15.6	14.5	64.8	13	Medical doctors	99.7	0.3
MD	No	Chippewa Falls Center	Ob-Gyn	International-	2016	Y	4	19-Jun	5.2	0.1	1865.1	223.9	3.7	499.7	0	0	94	6	12.5	69.6	14	Medical doctors	2.3	97.7
MD	No	Chippewa Falls Center	Ob-Gyn	International-	2016	Y	4	19-Jul	0	0	2759.6	322	5.4	514.2	0	0	33	8.6	13.1	72	15	Medical doctors	0	100
MD	No	Chippewa Falls Center	Ob-Gyn	International-	2016	Y	4	19-Aug	1.5	0	2898.9	334.4	5.6	520.2	0	0	22	7.5	12.6	71.3	16	Medical doctors	0.4	99.6
MD	No	Chippewa Falls Center	Ob-Gyn	International-	2016	Y	4	19-Sep	0	0	1846.1	213.5	3.6	518.9	0	0	23	7.1	11.7	70.6	17	Medical doctors	0	100
MD	No	Chippewa Falls Center	Ob-Gyn	International-	2016	Y	4	19-Nov	0	0	51.1	5.7	0.1	533.7	0	0	0	9.3	11.6	73	19	Medical doctors	0	100
MD	No	Chippewa Falls Center	Ob-Gyn	International-	2016	Y	4	19-Dec	0	0	8.3	1	0	521.2	0	0	0	11	10.9	71.7	20	Medical doctors	0	100
MD	No	Chippewa Falls Center	Ob-Gyn	International-	2016	Y	4	20-Jan	9.9	0.2	457.2	53.6	0.9	511.6	0	0	3	4.6	11.8	64.7	21	Medical doctors	15.6	84.4
MD	No	Chippewa Falls Center	Ob-Gyn	International-	2016	Y	4	20-Feb	54	0.9	846.3	98.4	1.6	516	0	0	6	4.4	11.5	65.5	22	Medical doctors	35.4	64.6
MD	No	Chippewa Falls Center	Ob-Gyn	International-	2016	Y	4	20-Mar	153.8	2.6	.	0	0	.	.	.	.	.	.	.	23	Medical doctors	100	0
MD	No	Chippewa Falls Center	Ob-Gyn	International-	2016	Y	4	20-Apr	9.9	0.2	45.5	6.5	0.1	417.8	0	0	1	3.6	34.6	37.7	24	Medical doctors	60.4	39.6
MD	No	Chippewa Falls Center	Ob-Gyn	International-	2016	Y	4	20-May	2.3	0	13.7	1.8	0	456	0	0	0	8.8	31.8	39.5	25	Medical doctors	56.1	43.9
MD	No	Chippewa Falls Center	Ob-Gyn	International-	2016	Y	4	20-May	2.3	0	13.7	1.8	0	456	0	0	0	8.8	31.8	39.5	25	Medical doctors	56.1	43.9
MD	No	Marshfield Medical Center	Internal Medicine	US-	2017	Y	3	18-Jun	463.1	7.7	0	0	0	0	0	0	0	0	0	0	2	Medical doctors	100	0
MD	No	Marshfield Medical Center	Internal Medicine	US-	2017	Y	3	18-Jul	353.6	5.9	656.2	101.5	1.7	387.8	0	0	2	3.9	9.8	73.8	3	Medical doctors	77.7	22.3
MD	No	Marshfield Medical Center	Internal Medicine	US-	2017	Y	3	18-Aug	11.3	0.2	1784	248.7	4.1	430.5	24.6	73	181	4	10.8	70.5	4	Medical doctors	4.3	95.7
MD	No	Marshfield Medical Center	Internal Medicine	US-	2017	Y	3	18-Sep	137.5	2.3	384.8	58.8	1	393	33.7	17	32	4.3	13.8	54.8	5	Medical doctors	70	30
MD	No	Marshfield Medical Center	Internal Medicine	US-	2017	Y	3	18-Oct	31.1	0.5	6498.1	591.9	9.9	658.7	37	201	226	3	19.5	55	6	Medical doctors	5	95
MD	No	Marshfield Medical Center	Internal Medicine	US-	2017	Y	3	18-Nov	244.5	4.1	1174.6	88.8	1.5	793.2	56.2	66	67	4.4	11.5	48.6	7	Medical doctors	73.4	26.6
MD	No	Marshfield Medical Center	Internal Medicine	US-	2017	Y	3	18-Dec	8.8	0.1	1071.6	107.7	1.8	597	27.1	30	31	2.9	19.7	59	8	Medical doctors	7.6	92.4
MD	No	Marshfield Medical Center	Internal Medicine	US-	2017	Y	3	19-Jan	269	4.5	486.3	38.2	0.6	762.8	24.6	10	10	2.8	17.5	75.8	9	Medical doctors	87.6	12.4
MD	No	Marshfield Medical Center	Internal Medicine	US-	2017	Y	3	19-Feb	21.8	0.4	261.8	19.6	0.3	801.8	27.4	6	6	3.3	15.9	78	10	Medical doctors	52.7	47.3
MD	No	Marshfield Medical Center	Internal Medicine	US-	2017	Y	3	19-Mar	23.7	0.4	295.8	29.3	0.5	605.6	0	0	1	3.2	15.9	73.9	11	Medical doctors	44.7	55.3
MD	No	Marshfield Medical Center	Internal Medicine	US-	2017	Y	3	19-Apr	0.1	0	0	0	0	0	0	0	0	0	0	0	12	Medical doctors	100	0
MD	No	Marshfield Medical Center	Internal Medicine	US-	2017	Y	3	19-May	0	0	1492.5	150.5	2.5	595	5.2	6	12	2.7	16.8	59.9	13	Medical doctors	0	100
MD	No	Marshfield Medical Center	Internal Medicine	US-	2017	Y	3	19-Jun	0	0	141.5	13.3	0.2	640.4	16.9	2	2	4.2	15.9	62.4	14	Medical doctors	0	100
MD	No	Marshfield Medical Center	Internal Medicine	US-	2017	Y	3	19-Aug	0.6	0	0	0	0	0	0	0	0	0	0	0	16	Medical doctors	100	0
MD	No	Marshfield Medical Center	Internal Medicine	US-	2017	Y	3	19-Sep	0.4	0	0	0	0	0	0	0	0	0	0	0	17	Medical doctors	100	0
MD	No	Marshfield Medical Center	Peds-Gastroenterology	US-	2016	N	3	18-Jul	0	0	1398.9	483.3	8.1	173.7	0	0	235	16.5	15	36.6	3	Medical doctors	0	100
MD	No	Marshfield Medical Center	Peds-Gastroenterology	US-	2016	N	3	18-Aug	0	0	720.9	320.9	5.3	134.8	0	0	196	14.4	13.7	33.2	4	Medical doctors	0	100
MD	No	Marshfield Medical Center	Peds-Gastroenterology	US-	2016	N	3	18-Sep	0	0	266.2	168.9	2.8	94.6	0	0	77	16.3	13.1	21.9	5	Medical doctors	0	100
MD	No	Marshfield Medical Center	Peds-Gastroenterology	US-	2016	N	3	18-Oct	0	0	828.4	386.4	6.4	128.6	0	0	14	17.1	12.5	16.7	6	Medical doctors	0	100
MD	No	Marshfield Medical Center	Peds-Gastroenterology	US-	2016	N	3	18-Nov	0	0	566.4	229.8	3.8	147.9	0	0	8	18.1	10.9	19.8	7	Medical doctors	0	100
MD	No	Marshfield Medical Center	Peds-Gastroenterology	US-	2016	N	3	18-Dec	0	0	87.4	40.4	0.7	129.8	0	0	0	17.2	10.9	17.2	8	Medical doctors	0	100
MD	No	Marshfield Medical Center	Peds-Gastroenterology	US-	2016	N	3	19-Jan	0	0	196.8	37.6	0.6	314.5	0	0	3	16	9	39.5	9	Medical doctors	0	100
MD	No	Marshfield Medical Center	Peds-Gastroenterology	US-	2016	N	3	19-Feb	0	0	251.8	55.1	0.9	274.2	0	0	11	14.9	11.5	35.6	10	Medical doctors	0	100
MD	No	Marshfield Medical Center	Peds-Gastroenterology	US-	2016	N	3	19-Mar	0	0	405	87.1	1.5	279	0	0	3	18.3	12.3	35.7	11	Medical doctors	0	100
MD	No	Marshfield Medical Center	Peds-Gastroenterology	US-	2016	N	3	19-Apr	0	0	247.7	60.5	1	245.4	0	0	8	14.6	12.7	33.7	12	Medical doctors	0	100
MD	No	Marshfield Medical Center	Peds-Gastroenterology	US-	2016	N	3	19-May	0	0	553.3	65.5	1.1	507	0	0	4	18.3	10.4	42.5	13	Medical doctors	0	100
MD	No	Marshfield Medical Center	Peds-Gastroenterology	US-	2016	N	3	19-Jun	0	0	675.8	97.7	1.6	414.9	0	0	9	14	12.9	41	14	Medical doctors	0	100
MD	No	Marshfield Medical Center	Peds-Gastroenterology	US-	2016	N	3	19-Jul	0	0	1254.9	143.6	2.4	524.3	0	0	19	13	10	46.6	15	Medical doctors	0	100
MD	No	Marshfield Medical Center	Peds-Gastroenterology	US-	2016	N	3	19-Aug	0	0	1216.1	204.6	3.4	356.6	0	0	5	13.4	15.7	39.7	16	Medical doctors	0	100
MD	No	Marshfield Medical Center	Peds-Gastroenterology	US-	2016	N	3	19-Sep	0	0	334.4	48.5	0.8	413.8	0	0	0	12	15.4	45.6	17	Medical doctors	0	100
MD	No	Marshfield Medical Center	Peds-Gastroenterology	US-	2016	N	3	19-Oct	0	0	1356.9	177.4	3	459	0	0	4	11.3	13.5	44.1	18	Medical doctors	0	100
MD	No	Marshfield Medical Center	Peds-Gastroenterology	US-	2016	N	3	19-Nov	0	0	1581	243	4.1	390.3	0	0	16	11.9	15.3	39.6	19	Medical doctors	0	100
MD	No	Marshfield Medical Center	Peds-Gastroenterology	US-	2016	N	3	19-Dec	0	0	615.1	107.1	1.8	344.5	0	0	6	10	18.6	41.6	20	Medical doctors	0	100
MD	No	Marshfield Medical Center	Peds-Gastroenterology	US-	2016	N	3	20-Jan	0	0	2445.6	326.4	5.4	449.5	0	0	16	10.8	15.4	52.7	21	Medical doctors	0	100
MD	No	Marshfield Medical Center	Peds-Gastroenterology	US-	2016	N	3	20-Feb	0	0	1990.7	225.9	3.8	528.7	0	0	22	11.6	13.2	56.9	22	Medical doctors	0	100
MD	No	Marshfield Medical Center	Peds-Gastroenterology	US-	2016	N	3	20-Mar	0	0	404.5	38.5	0.6	630.4	0	0	2	8.3	10.8	67.8	23	Medical doctors	0	100
MD	No	Marshfield Medical Center	Peds-Gastroenterology	US-	2016	N	3	20-Mar	0	0	404.5	38.5	0.6	630.4	0	0	2	8.3	10.8	67.8	23	Medical doctors	0	100
MD	No	Marshfield Medical Center - Eau Claire	Neurology	International-	2002	Y	18	18-Jun	224.2	3.7	0	0	0	0	0	0	0	0	0	0	2	Medical doctors	100	0
MD	No	Marshfield Medical Center - Eau Claire	Neurology	International-	2002	Y	18	18-Jul	386	6.4	195	31.1	0.5	376.3	0	0	0	1.6	21.1	61.6	3	Medical doctors	92.5	7.5
MD	No	Marshfield Medical Center - Eau Claire	Neurology	International-	2002	Y	18	18-Aug	517.8	8.6	189.2	32.5	0.5	349.8	0	0	0	3	27	62	4	Medical doctors	94.1	5.9
MD	No	Marshfield Medical Center - Eau Claire	Neurology	International-	2002	Y	18	18-Sep	312.3	5.2	0	0	0	0	0	0	0	0	0	0	5	Medical doctors	100	0
MD	No	Marshfield Medical Center - Eau Claire	Neurology	International-	2002	Y	18	18-Oct	655	10.9	191.6	29	0.5	396.7	0	0	3	2.5	19	50.7	6	Medical doctors	95.8	4.2
MD	No	Marshfield Medical Center - Eau Claire	Neurology	International-	2002	Y	18	18-Nov	578.5	9.6	14.5	1.9	0	468.9	0	0	0	0.1	32.8	54.5	7	Medical doctors	99.7	0.3
MD	No	Marshfield Medical Center - Eau Claire	Neurology	International-	2002	Y	18	18-Dec	639.1	10.7	91.2	9	0.1	608.9	0	0	0	2.3	26	79.9	8	Medical doctors	98.6	1.4
MD	No	Marshfield Medical Center - Eau Claire	Neurology	International-	2002	Y	18	19-Jan	772.7	12.9	129.8	14.9	0.2	524.3	0	0	2	3.4	32	65.8	9	Medical doctors	98.1	1.9
MD	No	Marshfield Medical Center - Eau Claire	Neurology	International-	2002	Y	18	19-Feb	407.5	6.8	51.8	5.3	0.1	590.3	0	0	0	3.3	32.8	72.8	10	Medical doctors	98.7	1.3
MD	No	Marshfield Medical Center - Eau Claire	Neurology	International-	2002	Y	18	19-Mar	564.2	9.4	86	12.3	0.2	418.3	0	0	1	3.5	32.8	52.7	11	Medical doctors	97.9	2.1
MD	No	Marshfield Medical Center - Eau Claire	Neurology	International-	2002	Y	18	19-Apr	590	9.8	1565.5	185.4	3.1	506.6	0	0	380	2.7	24.1	60.7	12	Medical doctors	76.1	23.9
MD	No	Marshfield Medical Center - Eau Claire	Neurology	International-	2002	Y	18	19-May	506.2	8.4	436.2	51.8	0.9	505	0	0	500	4	13.8	67.4	13	Medical doctors	90.7	9.3
MD	No	Marshfield Medical Center - Eau Claire	Neurology	International-	2002	Y	18	19-Jun	392.9	6.5	1324.6	140.9	2.3	564.2	0	0	707	2.7	14.8	70.4	14	Medical doctors	73.6	26.4
MD	No	Marshfield Medical Center - Eau Claire	Neurology	International-	2002	Y	18	19-Jul	408.6	6.8	1680.6	168.1	2.8	599.7	0	0	468	3.2	13.4	71.2	15	Medical doctors	70.9	29.1
MD	No	Marshfield Medical Center - Eau Claire	Neurology	International-	2002	Y	18	19-Aug	301.8	5	1272.4	125.4	2.1	608.6	0	0	298	3	13.6	71.6	16	Medical doctors	70.6	29.4
MD	No	Marshfield Medical Center - Eau Claire	Neurology	International-	2002	Y	18	19-Sep	272.5	4.5	950	103.7	1.7	549.5	1.6	2	202	4.2	22.4	67.4	17	Medical doctors	72.4	27.6
MD	No	Marshfield Medical Center - Eau Claire	Neurology	International-	2002	Y	18	19-Oct	285.2	4.8	1791.3	179.2	3	599.7	0	0	291	3.3	15.4	69.7	18	Medical doctors	61.4	38.6
MD	No	Marshfield Medical Center - Eau Claire	Neurology	International-	2002	Y	18	19-Nov	362.8	6	2851.9	273.3	4.6	626	8.5	35	973	3.5	14.5	68.2	19	Medical doctors	57	43
MD	No	Marshfield Medical Center - Eau Claire	Neurology	International-	2002	Y	18	19-Dec	428.7	7.1	3241.7	318	5.3	611.7	5.5	27	568	3.3	15.8	68.4	20	Medical doctors	57.4	42.6
MD	No	Marshfield Medical Center - Eau Claire	Neurology	International-	2002	Y	18	20-Jan	359.4	6	2867.5	379.6	6.3	453.2	2.6	11	241	2.7	31.6	48.2	21	Medical doctors	48.6	51.4
MD	No	Marshfield Medical Center - Eau Claire	Neurology	International-	2002	Y	18	20-Feb	328	5.5	2562.8	304	5.1	505.8	10.1	39	289	3.1	35.4	39.6	22	Medical doctors	51.9	48.1
MD	No	Marshfield Medical Center - Eau Claire	Neurology	International-	2002	Y	18	20-Mar	197.6	3.3	839.8	109.2	1.8	461.5	4.4	5	84	3.6	36.5	33.6	23	Medical doctors	64.4	35.6
MD	No	Marshfield Medical Center - Eau Claire	Neurology	International-	2002	Y	18	20-May	71.1	1.2	3898.7	527.9	8.8	443.1	2.4	14	121	2.5	37.4	34.1	25	Medical doctors	11.9	88.1
MD	No	Marshfield Medical Center - Eau Claire	Neurology	International-	2002	Y	18	20-Jun	23.4	0.4	3146.3	403.4	6.7	467.9	6.4	17	279	2.2	36.7	36.6	26	Medical doctors	5.5	94.5
MD	No	Marshfield Medical Center - Eau Claire	Neurology	International-	2002	Y	18	20-Jun	23.4	0.4	3146.3	403.4	6.7	467.9	6.4	17	279	2.2	36.7	36.6	26	Medical doctors	5.5	94.5
MD	No	Wisconsin Rapids Center	Family Practice	International-	2004	Y	15	18-Jun	4.5	0.1	0	0	0	0	0	0	0	0	0	0	2	Medical doctors	100	0
MD	No	Wisconsin Rapids Center	Family Practice	International-	2004	Y	15	18-Jul	4.4	0.1	0	0	0	0	0	0	0	0	0	0	3	Medical doctors	100	0
MD	No	Wisconsin Rapids Center	Family Practice	International-	2004	Y	15	18-Aug	0.7	0	0	0	0	0	0	0	0	0	0	0	4	Medical doctors	100	0
MD	No	Wisconsin Rapids Center	Family Practice	International-	2004	Y	15	18-Sep	0.5	0	0	0	0	0	0	0	0	0	0	0	5	Medical doctors	100	0
MD	No	Wisconsin Rapids Center	Family Practice	International-	2004	Y	15	18-Nov	4.3	0.1	0	0	0	0	0	0	0	0	0	0	7	Medical doctors	100	0
MD	No	Wisconsin Rapids Center	Family Practice	International-	2004	Y	15	18-Dec	1	0	0	0	0	0	0	0	0	0	0	0	8	Medical doctors	100	0
MD	No	Wisconsin Rapids Center	Family Practice	International-	2004	Y	15	19-Jan	0.8	0	110.4	23.6	0.4	281.1	0	0	3	16.5	13.1	48.3	9	Medical doctors	3.3	96.7
MD	No	Wisconsin Rapids Center	Family Practice	International-	2004	Y	15	19-Feb	0.1	0	316.9	38.1	0.6	499.2	0	0	16	7.4	17.7	72.9	10	Medical doctors	0.3	99.7
MD	No	Wisconsin Rapids Center	Family Practice	International-	2004	Y	15	19-Mar	0	0	881.5	137.5	2.3	384.5	0	0	2	8.1	14	54.7	11	Medical doctors	0	100
MD	No	Wisconsin Rapids Center	Family Practice	International-	2004	Y	15	19-Apr	0	0	1182.4	209.8	3.5	338.1	0	0	9	9.1	12	53.4	12	Medical doctors	0	100
MD	No	Wisconsin Rapids Center	Family Practice	International-	2004	Y	15	19-May	0.6	0	990	201.1	3.4	295.4	0	0	6	7.9	11.8	42.4	13	Medical doctors	0.3	99.7
MD	No	Wisconsin Rapids Center	Family Practice	International-	2004	Y	15	19-Jun	0	0	1317.2	217.7	3.6	363.1	0	0	10	7.3	10.2	54.9	14	Medical doctors	0	100
MD	No	Wisconsin Rapids Center	Family Practice	International-	2004	Y	15	19-Jul	0	0	1666	257.3	4.3	388.4	0.1	1	12	7.6	11.6	51.3	15	Medical doctors	0	100
MD	No	Wisconsin Rapids Center	Family Practice	International-	2004	Y	15	19-Aug	0	0	1718.6	235.5	3.9	437.8	0	0	9	8.6	12	59.1	16	Medical doctors	0	100
MD	No	Wisconsin Rapids Center	Family Practice	International-	2004	Y	15	19-Sep	0	0	2245.2	301	5	447.6	0.1	2	17	9	11.2	55.7	17	Medical doctors	0	100
MD	No	Wisconsin Rapids Center	Family Practice	International-	2004	Y	15	19-Oct	0	0	2523.2	289.8	4.8	522.4	0	1	12	8.7	11.8	62.8	18	Medical doctors	0	100
MD	No	Wisconsin Rapids Center	Family Practice	International-	2004	Y	15	19-Nov	0	0	3376.9	2554.4	42.6	79.3	0	0	81	11.2	25.4	13.5	19	Medical doctors	0	100
MD	No	Wisconsin Rapids Center	Family Practice	International-	2004	Y	15	19-Dec	0	0	614.5	224.2	3.7	164.4	0	0	9	10.3	16.1	33.3	20	Medical doctors	0	100
MD	No	Wisconsin Rapids Center	Family Practice	International-	2004	Y	15	20-Jan	0	0	2192.8	277.1	4.6	474.8	0	0	37	7.5	12.4	64.6	21	Medical doctors	0	100
MD	No	Wisconsin Rapids Center	Family Practice	International-	2004	Y	15	20-Feb	0	0	2264	319.8	5.3	424.7	0	0	32	9	12.9	60.5	22	Medical doctors	0	100
MD	No	Wisconsin Rapids Center	Family Practice	International-	2004	Y	15	20-Mar	0	0	2086.4	295.6	4.9	423.4	0	1	37	8.3	12.3	61.1	23	Medical doctors	0	100
MD	No	Wisconsin Rapids Center	Family Practice	International-	2004	Y	15	20-Apr	0	0	625.4	105	1.8	357.4	0	0	9	9.2	12.6	58.3	24	Medical doctors	0	100
MD	No	Wisconsin Rapids Center	Family Practice	International-	2004	Y	15	20-May	0	0	1264.8	196.9	3.3	385.5	0	0	29	7.2	10.7	63.4	25	Medical doctors	0	100
MD	No	Wisconsin Rapids Center	Family Practice	International-	2004	Y	15	20-Jun	0	0	2124.5	296.7	4.9	429.7	0	1	43	6.9	10.6	62.6	26	Medical doctors	0	100
MD	No	Wisconsin Rapids Center	Family Practice	International-	2004	Y	15	20-Jun	0	0	2124.5	296.7	4.9	429.7	0	1	43	6.9	10.6	62.6	26	Medical doctors	0	100
MD	No	Marshfield Medical Center	ENT	US-	2019	Y	1	19-Jul	0	0	4765	343.2	5.7	833.1	29.6	123	318	3.9	17.9	73.8	15	Medical doctors	0	100
MD	No	Marshfield Medical Center	ENT	US-	2019	Y	1	19-Aug	0	0	5026.7	365.9	6.1	824.3	23.3	164	415	4.1	17.9	80.8	16	Medical doctors	0	100
MD	No	Marshfield Medical Center	ENT	US-	2019	Y	1	19-Sep	0	0	55.5	1.3	0	2534.1	88	9	10	2.2	12.4	59.9	17	Medical doctors	0	100
MD	No	Marshfield Medical Center	ENT	US-	2019	Y	1	19-Oct	0	0	2592.8	196.8	3.3	790.5	15.9	33	97	3.2	17.4	81.4	18	Medical doctors	0	100
MD	No	Marshfield Medical Center	ENT	US-	2019	Y	1	19-Nov	0	0	1757.6	140.6	2.3	750	14	30	107	3.2	16.1	75	19	Medical doctors	0	100
MD	No	Marshfield Medical Center	ENT	US-	2019	Y	1	19-Dec	0	0	1231.5	134.6	2.2	549.1	21.3	36	74	3.3	22.6	54.2	20	Medical doctors	0	100
MD	No	Marshfield Medical Center	ENT	US-	2019	Y	1	20-Jan	0	0	3858.8	470.2	7.8	492.4	15.1	105	241	2.8	23.4	49.6	21	Medical doctors	0	100
MD	No	Marshfield Medical Center	ENT	US-	2019	Y	1	20-Feb	0	0	3970.7	345.3	5.8	689.9	15.4	107	182	3.1	20.1	63.9	22	Medical doctors	0	100
MD	No	Marshfield Medical Center	ENT	US-	2019	Y	1	20-Mar	0	0	2375.4	179.9	3	792.3	20.2	80	188	3.4	17.6	68	23	Medical doctors	0	100
MD	No	Marshfield Medical Center	ENT	US-	2019	Y	1	20-Apr	0	0	266.5	28.3	0.5	564.4	33	9	23	5.8	30.2	39.4	24	Medical doctors	0	100
MD	No	Marshfield Medical Center	ENT	US-	2019	Y	1	20-May	0	0	1878	165.4	2.8	681.3	14.9	49	148	4	20.7	70.7	25	Medical doctors	0	100
MD	No	Marshfield Medical Center	ENT	US-	2019	Y	1	20-Jun	0	0	4185.9	420	7	598	13.3	101	336	4.6	27.3	52.9	26	Medical doctors	0	100
MD	No	Marshfield Medical Center	ENT	US-	2019	Y	1	20-Jun	0	0	4185.9	420	7	598	13.3	101	336	4.6	27.3	52.9	26	Medical doctors	0	100
MD	No	Riverview Center	Behavior Health	International-	2016	N	2	18-Jun	235.3	3.9	.	0	0	.	.	.	.	.	.	.	2	Medical doctors	100	0
MD	No	Riverview Center	Behavior Health	International-	2016	N	2	18-Jul	14.4	0.2	.	0	0	.	.	.	.	.	.	.	3	Medical doctors	100	0
MD	No	Riverview Center	Behavior Health	International-	2016	N	2	18-Aug	275.4	4.6	.	0	0	.	.	.	.	.	.	.	4	Medical doctors	100	0
MD	No	Riverview Center	Behavior Health	International-	2016	N	2	18-Sep	586.3	9.8	.	0	0	.	.	.	.	.	.	.	5	Medical doctors	100	0
MD	No	Riverview Center	Behavior Health	International-	2016	N	2	18-Oct	276.7	4.6	.	0	0	.	.	.	.	.	.	.	6	Medical doctors	100	0
MD	No	Riverview Center	Behavior Health	International-	2016	N	2	18-Oct	276.7	4.6	.	0	0	.	.	.	.	.	.	.	6	Medical doctors	100	0
MD	No	Minocqua Center	Hospitalist	International-	2011	N	6	18-Jun	13.1	0.2	.	0	0	.	.	.	.	.	.	.	2	Medical doctors	100	0
MD	No	Minocqua Center	Hospitalist	International-	2011	N	6	18-Jun	13.1	0.2	.	0	0	.	.	.	.	.	.	.	2	Medical doctors	100	0
PAC	No	Marshfield Medical Center	Neurosurgery	US-	2007	Y	13	19-May	0	0	225.5	29	0.5	467	0	0	22	4	22.5	67.5	13	Physician Assistant	0	100
PAC	No	Marshfield Medical Center	Neurosurgery	US-	2007	Y	13	19-Jun	102	1.7	671.4	76.8	1.3	524.3	0	0	300	6.8	30	55.8	14	Physician Assistant	57	43
PAC	No	Marshfield Medical Center	Neurosurgery	US-	2007	Y	13	19-Jul	0.4	0	1913	223.7	3.7	513	0	0	486	4.6	23.4	74.8	15	Physician Assistant	0.2	99.8
PAC	No	Marshfield Medical Center	Neurosurgery	US-	2007	Y	13	19-Aug	0	0	2287.5	281.8	4.7	487	0	0	921	6.2	24.5	71.9	16	Physician Assistant	0	100
PAC	No	Marshfield Medical Center	Neurosurgery	US-	2007	Y	13	19-Sep	0	0	4219.1	481	8	526.3	0	0	852	4.6	25.8	75.1	17	Physician Assistant	0	100
PAC	No	Marshfield Medical Center	Neurosurgery	US-	2007	Y	13	19-Oct	0	0	1781.3	200.5	3.3	533	0	0	355	4.8	26.2	78	18	Physician Assistant	0	100
PAC	No	Marshfield Medical Center	Neurosurgery	US-	2007	Y	13	19-Nov	0	0	2319.5	261.9	4.4	531.4	0	0	490	3.7	26	76.2	19	Physician Assistant	0	100
PAC	No	Marshfield Medical Center	Neurosurgery	US-	2007	Y	13	19-Dec	0	0	2964.4	336.6	5.6	528.5	0	0	650	3.9	23.8	70.6	20	Physician Assistant	0	100
PAC	No	Marshfield Medical Center	Neurosurgery	US-	2007	Y	13	20-Jan	0	0	3612.4	418.4	7	518.1	0	0	777	3.8	25.3	68.4	21	Physician Assistant	0	100
PAC	No	Marshfield Medical Center	Neurosurgery	US-	2007	Y	13	20-Feb	0	0	2982.8	337.6	5.6	530.1	0	0	577	3.4	24.5	62.9	22	Physician Assistant	0	100
PAC	No	Marshfield Medical Center	Neurosurgery	US-	2007	Y	13	20-Mar	0	0	3472.6	403.2	6.7	516.8	0	0	691	4	24.2	63.2	23	Physician Assistant	0	100
PAC	No	Marshfield Medical Center	Neurosurgery	US-	2007	Y	13	20-Apr	0	0	231.4	30.9	0.5	448.8	0	0	85	5.5	22.3	56.3	24	Physician Assistant	0	100
PAC	No	Marshfield Medical Center	Neurosurgery	US-	2007	Y	13	20-Jun	0	0	534.6	62	1	517	0	0	120	3.7	21.6	58.3	26	Physician Assistant	0	100
PAC	No	Marshfield Medical Center	Neurosurgery	US-	2007	Y	13	20-Jun	0	0	534.6	62	1	517	0	0	120	3.7	21.6	58.3	26	Physician Assistant	0	100
MD	No	Marshfield Medical Center	Nephrology	US-	2008	Y	12	18-Jun	0.9	0	0	0	0	0	0	0	0	0	0	0	2	Medical doctors	100	0
MD	No	Marshfield Medical Center	Nephrology	US-	2008	Y	12	18-Jul	31.6	0.5	0	0	0	0	0	0	0	0	0	0	3	Medical doctors	100	0
MD	No	Marshfield Medical Center	Nephrology	US-	2008	Y	12	18-Aug	4.3	0.1	0.2	0.5	0	22.2	0	0	0	42.9	9.9	40.2	4	Medical doctors	89.6	10.4
MD	No	Marshfield Medical Center	Nephrology	US-	2008	Y	12	18-Sep	1.3	0	57.3	6	0.1	572.2	0	0	0	0	23.2	90.1	5	Medical doctors	17.8	82.2
MD	No	Marshfield Medical Center	Nephrology	US-	2008	Y	12	18-Oct	3.4	0.1	0	0	0	0	0	0	0	0	0	0	6	Medical doctors	100	0
MD	No	Marshfield Medical Center	Nephrology	US-	2008	Y	12	18-Nov	0.5	0	0	0	0	0	0	0	0	0	0	0	7	Medical doctors	100	0
MD	No	Marshfield Medical Center	Nephrology	US-	2008	Y	12	18-Dec	4.1	0.1	8.3	9.4	0.2	52.5	0	0	0	52.4	9.3	35.9	8	Medical doctors	30.4	69.6
MD	No	Marshfield Medical Center	Nephrology	US-	2008	Y	12	19-Jan	1.5	0	0	0	0	0	0	0	0	0	0	0	9	Medical doctors	100	0
MD	No	Marshfield Medical Center	Nephrology	US-	2008	Y	12	19-Feb	0.7	0	0	0	0	0	0	0	0	0	0	0	10	Medical doctors	100	0
MD	No	Marshfield Medical Center	Nephrology	US-	2008	Y	12	19-Mar	2	0	0	0	0	0	0	0	0	0	0	0	11	Medical doctors	100	0
MD	No	Marshfield Medical Center	Nephrology	US-	2008	Y	12	19-Apr	2.9	0	0	0	0	0	0	0	0	0	0	0	12	Medical doctors	100	0
MD	No	Marshfield Medical Center	Nephrology	US-	2008	Y	12	19-May	1.6	0	0	0	0	0	0	0	0	0	0	0	13	Medical doctors	100	0
MD	No	Marshfield Medical Center	Nephrology	US-	2008	Y	12	19-Jun	0.5	0	0	0	0	0	0	0	0	0	0	0	14	Medical doctors	100	0
MD	No	Marshfield Medical Center	Nephrology	US-	2008	Y	12	19-Jul	0.3	0	0	0	0	0	0	0	0	0	0	0	15	Medical doctors	100	0
MD	No	Marshfield Medical Center	Nephrology	US-	2008	Y	12	19-Aug	0.1	0	0	0	0	0	0	0	0	0	0	0	16	Medical doctors	100	0
MD	No	Marshfield Medical Center	Internal Medicine	International-	2019	Y	1	19-Jul	1	0	1144.9	185	3.1	371.3	0	0	18	7.3	18.6	47	15	Medical doctors	0.5	99.5
MD	No	Marshfield Medical Center	Internal Medicine	International-	2019	Y	1	19-Aug	0	0	1972.9	407	6.8	290.9	0	0	38	9.7	23.2	40.4	16	Medical doctors	0	100
MD	No	Marshfield Medical Center	Internal Medicine	International-	2019	Y	1	19-Sep	0	0	2233.6	302.3	5	443.4	0	0	59	8.4	14	62	17	Medical doctors	0	100
MD	No	Marshfield Medical Center	Internal Medicine	International-	2019	Y	1	19-Oct	0	0	1570.1	190.6	3.2	494.3	0	0	23	7.2	14.2	70.6	18	Medical doctors	0	100
MD	No	Marshfield Medical Center	Internal Medicine	International-	2019	Y	1	19-Nov	0	0	238.7	28.4	0.5	503.8	0	0	7	10.3	10.8	74.2	19	Medical doctors	0	100
MD	No	Marshfield Medical Center	Internal Medicine	International-	2019	Y	1	19-Dec	0	0	1352.1	155.6	2.6	521.3	0	0	33	9.9	11.6	76.5	20	Medical doctors	0	100
MD	No	Marshfield Medical Center	Internal Medicine	International-	2019	Y	1	20-Jan	0	0	1327.3	177	2.9	450	0	0	39	8	10.6	64.2	21	Medical doctors	0	100
MD	No	Marshfield Medical Center	Internal Medicine	International-	2019	Y	1	20-Feb	0	0	540.4	71.7	1.2	452.1	0	0	17	5.7	10.6	56.4	22	Medical doctors	0	100
MD	No	Marshfield Medical Center	Internal Medicine	International-	2019	Y	1	20-Mar	0	0	476.6	64.3	1.1	444.6	0	0	8	6.4	10.6	55.4	23	Medical doctors	0	100
MD	No	Marshfield Medical Center	Internal Medicine	International-	2019	Y	1	20-Apr	0	0	1565.1	208.1	3.5	451.3	0	0	36	5.2	8.2	57.7	24	Medical doctors	0	100
MD	No	Marshfield Medical Center	Internal Medicine	International-	2019	Y	1	20-May	0	0	1190.5	173.6	2.9	411.5	0	0	34	6.6	11.4	53.6	25	Medical doctors	0	100
MD	No	Marshfield Medical Center	Internal Medicine	International-	2019	Y	1	20-Jun	0	0	2922.6	471.4	7.9	372	0	0	66	6	15.9	38.9	26	Medical doctors	0	100
MD	No	Marshfield Medical Center	Internal Medicine	International-	2019	Y	1	20-Jun	0	0	2922.6	471.4	7.9	372	0	0	66	6	15.9	38.9	26	Medical doctors	0	100
MD	No			International-	2020	Y	0	18-Dec	90.2	1.5	.	0	0	.	.	.	.	.	.	.	8	Medical doctors	100	0
MD	No			International-	2020	Y	0	18-Dec	90.2	1.5	.	0	0	.	.	.	.	.	.	.	8	Medical doctors	100	0
MD	No	Marshfield Medical Center	Rheumatology	International-	2018	N	2	18-Jul	0	0	0	0.1	0	0	0	0	0	0	0	0	3	Medical doctors	0	100
MD	No	Marshfield Medical Center	Rheumatology	International-	2018	N	2	18-Aug	7.8	0.1	2001.6	417.8	7	287.4	0	0	75	5.5	21.5	58.1	4	Medical doctors	1.8	98.2
MD	No	Marshfield Medical Center	Rheumatology	International-	2018	N	2	18-Sep	7.1	0.1	1736.6	386.5	6.4	269.6	0	0	28	6.4	19.5	46.8	5	Medical doctors	1.8	98.2
MD	No	Marshfield Medical Center	Rheumatology	International-	2018	N	2	18-Oct	4.4	0.1	1613.3	360.1	6	268.8	0	0	8	5.8	21.9	35	6	Medical doctors	1.2	98.8
MD	No	Marshfield Medical Center	Rheumatology	International-	2018	N	2	18-Nov	1.1	0	1835	476.4	7.9	231.1	0	0	4	6.2	22.5	29.5	7	Medical doctors	0.2	99.8
MD	No	Marshfield Medical Center	Rheumatology	International-	2018	N	2	18-Dec	0	0	276.6	59.5	1	279.1	0	0	0	3.7	20.4	36.8	8	Medical doctors	0	100
MD	No	Marshfield Medical Center	Rheumatology	International-	2018	N	2	19-Jan	0	0	2258.9	433.6	7.2	312.5	0	0	3	5.1	22.4	41.5	9	Medical doctors	0	100
MD	No	Marshfield Medical Center	Rheumatology	International-	2018	N	2	19-Feb	0	0	1458.8	257.8	4.3	339.6	0	0	2	4.6	23.7	45.1	10	Medical doctors	0	100
MD	No	Marshfield Medical Center	Rheumatology	International-	2018	N	2	19-Mar	0	0	1943.5	375.7	6.3	310.3	0	0	1	4.4	26	39.5	11	Medical doctors	0	100
MD	No	Marshfield Medical Center	Rheumatology	International-	2018	N	2	19-Apr	0	0	1251.4	232.1	3.9	323.5	0	0	1	4.4	25.9	32.2	12	Medical doctors	0	100
MD	No	Marshfield Medical Center	Rheumatology	International-	2018	N	2	19-May	0	0	2092.7	409.2	6.8	306.8	0	0	2	4.2	27.9	30.2	13	Medical doctors	0	100
MD	No	Marshfield Medical Center	Rheumatology	International-	2018	N	2	19-Jun	0	0	2136.2	340.6	5.7	376.3	0	0	17	3.9	24.1	38.1	14	Medical doctors	0	100
MD	No	Marshfield Medical Center	Rheumatology	International-	2018	N	2	19-Jul	0	0	2094.6	302.1	5	416	0	0	2	5.2	20.7	43.9	15	Medical doctors	0	100
MD	No	Marshfield Medical Center	Rheumatology	International-	2018	N	2	19-Aug	0	0	930.7	206.6	3.4	270.3	0	0	1	6.6	25.1	26.4	16	Medical doctors	0	100
MD	No	Marshfield Medical Center	Rheumatology	International-	2018	N	2	19-Sep	0	0	2008.8	457.2	7.6	263.6	0	0	1	5.4	23.5	25.6	17	Medical doctors	0	100
MD	No	Marshfield Medical Center	Rheumatology	International-	2018	N	2	19-Oct	0	0	2601.5	527.8	8.8	295.7	0	0	3	4.6	22.2	28.1	18	Medical doctors	0	100
MD	No	Marshfield Medical Center	Rheumatology	International-	2018	N	2	19-Nov	0	0	3167.9	495.5	8.3	383.6	0	0	0	4.4	18.8	36.4	19	Medical doctors	0	100
MD	No	Marshfield Medical Center	Rheumatology	International-	2018	N	2	19-Dec	0	0	1325.4	184.7	3.1	430.5	0	0	4	4.3	16	43.6	20	Medical doctors	0	100
MD	No	Marshfield Medical Center	Rheumatology	International-	2018	N	2	20-Jan	0	0	3764.7	453.5	7.6	498.1	0	0	14	5.3	16.5	54	21	Medical doctors	0	100
MD	No	Marshfield Medical Center	Rheumatology	International-	2018	N	2	20-Feb	0	0	3491.8	399.1	6.7	525	0	0	7	5.9	16.2	57.2	22	Medical doctors	0	100
MD	No	Marshfield Medical Center	Rheumatology	International-	2018	N	2	20-Mar	0	0	3427.7	386.8	6.4	531.7	0	0	11	6.7	16.2	58.4	23	Medical doctors	0	100
MD	No	Marshfield Medical Center	Rheumatology	International-	2018	N	2	20-Apr	0	0	2539.4	271.2	4.5	561.9	0	0	5	5.5	14.7	63.5	24	Medical doctors	0	100
MD	No	Marshfield Medical Center	Rheumatology	International-	2018	N	2	20-May	0	0	3765.7	378.2	6.3	597.5	0	0	20	5.6	10.2	66.2	25	Medical doctors	0	100
MD	No	Marshfield Medical Center	Rheumatology	International-	2018	N	2	20-Jun	0	0	3167.9	317.5	5.3	598.6	0	0	22	5.1	9.5	65.8	26	Medical doctors	0	100
MD	No	Marshfield Medical Center	Rheumatology	International-	2018	N	2	20-Jun	0	0	3167.9	317.5	5.3	598.6	0	0	22	5.1	9.5	65.8	26	Medical doctors	0	100
MD	No	Marshfield Medical Center - Rice Lake	Cardiology	International-	2007	Y	12	18-Jun	1081.3	18	1803.6	299.5	5	361.4	0	0	2	3.2	24.9	58.6	2	Medical doctors	78.3	21.7
MD	No	Marshfield Medical Center - Rice Lake	Cardiology	International-	2007	Y	12	18-Jul	248.9	4.1	485.9	76.9	1.3	379	0	0	0	3.8	23.6	63.5	3	Medical doctors	76.4	23.6
MD	No	Marshfield Medical Center - Rice Lake	Cardiology	International-	2007	Y	12	18-Aug	1003.8	16.7	1668.5	257.8	4.3	388.4	0	0	1	3.5	23.6	61.8	4	Medical doctors	79.6	20.4
MD	No	Marshfield Medical Center - Rice Lake	Cardiology	International-	2007	Y	12	18-Sep	868.7	14.5	1595	250.5	4.2	382	0	0	4	4	24.2	58.8	5	Medical doctors	77.6	22.4
MD	No	Marshfield Medical Center - Rice Lake	Cardiology	International-	2007	Y	12	18-Oct	1137.8	19	1606.2	265.7	4.4	362.7	0	0	5	4.4	25.1	43.2	6	Medical doctors	81.1	18.9
MD	No	Marshfield Medical Center - Rice Lake	Cardiology	International-	2007	Y	12	18-Nov	824.9	13.7	2132.2	356.8	5.9	358.5	0	0	4	4.7	26.4	42.7	7	Medical doctors	69.8	30.2
MD	No	Marshfield Medical Center - Rice Lake	Cardiology	International-	2007	Y	12	18-Dec	968.8	16.1	1621.3	175.6	2.9	553.9	0	0	10	3.7	27.9	64.2	8	Medical doctors	84.7	15.3
MD	No	Marshfield Medical Center - Rice Lake	Cardiology	International-	2007	Y	12	19-Jan	1044.2	17.4	2010.9	197.1	3.3	612.2	0	0	3	3.7	29.6	73	9	Medical doctors	84.1	15.9
MD	No	Marshfield Medical Center - Rice Lake	Cardiology	International-	2007	Y	12	19-Feb	1017.1	17	1692.6	164.5	2.7	617.4	0	0	4	3.4	31.9	74	10	Medical doctors	86.1	13.9
MD	No	Marshfield Medical Center - Rice Lake	Cardiology	International-	2007	Y	12	19-Mar	1065.3	17.8	1961.4	191.1	3.2	616	0	0	3	3.1	29.7	71.6	11	Medical doctors	84.8	15.2
MD	No	Marshfield Medical Center - Rice Lake	Cardiology	International-	2007	Y	12	19-Apr	1157.4	19.3	2628	266.7	4.4	591.1	0	0	3	3.5	32.2	70.3	12	Medical doctors	81.3	18.7
MD	No	Marshfield Medical Center - Rice Lake	Cardiology	International-	2007	Y	12	19-May	987.2	16.5	2369.2	242.2	4	587	0	0	8	3.9	30.7	69	13	Medical doctors	80.3	19.7
MD	No	Marshfield Medical Center - Rice Lake	Cardiology	International-	2007	Y	12	19-Jun	1022.6	17	2231.5	216.6	3.6	618	0	0	4	3.6	31.6	70.7	14	Medical doctors	82.5	17.5
MD	No	Marshfield Medical Center - Rice Lake	Cardiology	International-	2007	Y	12	19-Jul	384.9	6.4	471.8	48.4	0.8	584.7	0	0	3	4.7	27.5	70.7	15	Medical doctors	88.8	11.2
MD	No	Marshfield Medical Center - Rice Lake	Cardiology	International-	2007	Y	12	19-Aug	1312.1	21.9	2199.5	212.3	3.5	621.7	0	0	4	4.2	30.1	73.5	16	Medical doctors	86.1	13.9
MD	No	Marshfield Medical Center - Rice Lake	Cardiology	International-	2007	Y	12	19-Sep	1192.6	19.9	2531	242.1	4	627.3	0	0	14	3.9	31.8	73.8	17	Medical doctors	83.1	16.9
MD	No	Marshfield Medical Center - Rice Lake	Cardiology	International-	2007	Y	12	19-Oct	1379.3	23	2875.6	285.7	4.8	603.9	0	0	5	4.4	30.6	71.1	18	Medical doctors	82.8	17.2
MD	No	Marshfield Medical Center - Rice Lake	Cardiology	International-	2007	Y	12	19-Nov	1407.7	23.5	3340.4	327.8	5.5	611.5	0	0	5	4.5	33	71.4	19	Medical doctors	81.1	18.9
MD	No	Marshfield Medical Center - Rice Lake	Cardiology	International-	2007	Y	12	19-Dec	1251.1	20.9	2177	214.1	3.6	610	0	0	5	3.8	32.5	72.3	20	Medical doctors	85.4	14.6
MD	No	Marshfield Medical Center - Rice Lake	Cardiology	International-	2007	Y	12	20-Jan	1272.2	21.2	1954.3	202.9	3.4	578	0	0	2	4.4	31.7	68.9	21	Medical doctors	86.2	13.8
MD	No	Marshfield Medical Center - Rice Lake	Cardiology	International-	2007	Y	12	20-Feb	1342.1	22.4	2349.9	251.5	4.2	560.6	0.9	1	15	3.8	34.8	64.9	22	Medical doctors	84.2	15.8
MD	No	Marshfield Medical Center - Rice Lake	Cardiology	International-	2007	Y	12	20-Mar	1237	20.6	2006.5	229.3	3.8	524.9	0	0	33	4.1	34.6	61.6	23	Medical doctors	84.4	15.6
MD	No	Marshfield Medical Center - Rice Lake	Cardiology	International-	2007	Y	12	20-Apr	1098.4	18.3	2320.1	263.3	4.4	528.7	0	0	13	4	37	63.5	24	Medical doctors	80.7	19.3
MD	No	Marshfield Medical Center - Rice Lake	Cardiology	International-	2007	Y	12	20-May	1401.3	23.4	1942	220.3	3.7	529	0	0	3	4.1	36	64	25	Medical doctors	86.4	13.6
MD	No	Marshfield Medical Center - Rice Lake	Cardiology	International-	2007	Y	12	20-Jun	1466.5	24.4	2936.8	323.6	5.4	544.5	0	0	4	4.2	35.8	66.5	26	Medical doctors	81.9	18.1
MD	No	Marshfield Medical Center - Rice Lake	Cardiology	International-	2007	Y	12	20-Jun	1466.5	24.4	2936.8	323.6	5.4	544.5	0	0	4	4.2	35.8	66.5	26	Medical doctors	81.9	18.1
MD	No	Marshfield Medical Center	Pulmonary	International-	2010	N	8	18-Jun	264.7	4.4	.	0	0	.	.	.	.	.	.	.	2	Medical doctors	100	0
MD	No	Marshfield Medical Center	Pulmonary	International-	2010	N	8	18-Jul	276.4	4.6	.	0	0	.	.	.	.	.	.	.	3	Medical doctors	100	0
MD	No	Marshfield Medical Center	Pulmonary	International-	2010	N	8	18-Aug	176.9	2.9	55.6	13.1	0.2	254.9	0	0	0	3.3	20	70.4	4	Medical doctors	93.1	6.9
MD	No	Marshfield Medical Center	Pulmonary	International-	2010	N	8	18-Sep	90.5	1.5	386.1	68.2	1.1	339.8	0	0	0	1.4	22	64.9	5	Medical doctors	57	43
MD	No	Marshfield Medical Center	Pulmonary	International-	2010	N	8	18-Oct	271.5	4.5	137.8	19.5	0.3	424.8	0	0	0	0.6	19.5	53.7	6	Medical doctors	93.3	6.7
MD	No	Marshfield Medical Center	Pulmonary	International-	2010	N	8	18-Nov	137.4	2.3	166.7	26.8	0.4	373.4	0	0	0	0.7	19.6	50.7	7	Medical doctors	83.7	16.3
MD	No	Marshfield Medical Center	Pulmonary	International-	2010	N	8	18-Dec	236.7	3.9	51.6	7.3	0.1	425.7	0	0	0	1.2	18.7	55.3	8	Medical doctors	97	3
MD	No	Marshfield Medical Center	Pulmonary	International-	2010	N	8	19-Jan	125.9	2.1	114.7	11.1	0.2	621	0	0	1	3	17.4	82.1	9	Medical doctors	91.9	8.1
MD	No	Marshfield Medical Center	Pulmonary	International-	2010	N	8	19-Feb	28.8	0.5	12.5	1	0	767.8	0	0	0	0	19.2	84.5	10	Medical doctors	96.6	3.4
MD	No	Marshfield Medical Center	Pulmonary	International-	2010	N	8	19-Mar	109.6	1.8	133.1	13.2	0.2	607	0	0	0	0.6	18.7	79.7	11	Medical doctors	89.3	10.7
MD	No	Marshfield Medical Center	Pulmonary	International-	2010	N	8	19-Mar	109.6	1.8	133.1	13.2	0.2	607	0	0	0	0.6	18.7	79.7	11	Medical doctors	89.3	10.7
PAC	No	Marshfield Medical Center	Wound Healing Program	US-	1990	Y	29	18-Jun	4.3	0.1	0	0	0	0	0	0	0	0	0	0	2	Physician Assistant	100	0
PAC	No	Marshfield Medical Center	Wound Healing Program	US-	1990	Y	29	18-Aug	6.4	0.1	86.9	15.2	0.3	343.8	0	0	0	6.6	15.6	81.3	4	Physician Assistant	29.6	70.4
PAC	No	Marshfield Medical Center	Wound Healing Program	US-	1990	Y	29	18-Sep	6.8	0.1	0	0	0	0	0	0	0	0	0	0	5	Physician Assistant	100	0
PAC	No	Marshfield Medical Center	Wound Healing Program	US-	1990	Y	29	18-Oct	1.2	0	0	0	0	0	0	0	0	0	0	0	6	Physician Assistant	100	0
PAC	No	Marshfield Medical Center	Wound Healing Program	US-	1990	Y	29	19-Jun	0.6	0	0	0	0	0	0	0	0	0	0	0	14	Physician Assistant	100	0
PAC	No	Marshfield Medical Center	Wound Healing Program	US-	1990	Y	29	20-Mar	0	0	0	0.1	0	0	0	0	0	0	0	0	23	Physician Assistant	0	100
MD	No	Marshfield Medical Center - Rice Lake	Family Practice	US-	2019	Y	1	19-Aug	0	0	18	2.9	0	377.5	35.7	1	22	41.8	27.3	44.8	16	Medical doctors	0	100
MD	No	Marshfield Medical Center - Rice Lake	Family Practice	US-	2019	Y	1	19-Sep	0	0	5844.4	811.1	13.5	432.4	0	0	136	4.2	19.2	53	17	Medical doctors	0	100
MD	No	Marshfield Medical Center - Rice Lake	Family Practice	US-	2019	Y	1	19-Oct	0	0	6100	559.8	9.3	653.8	0.8	6	21	2.8	20	82.8	18	Medical doctors	0	100
MD	No	Marshfield Medical Center - Rice Lake	Family Practice	US-	2019	Y	1	19-Nov	0	0	4001.7	432.4	7.2	555.3	1.9	9	20	2.5	21.6	70.6	19	Medical doctors	0	100
MD	No	Marshfield Medical Center - Rice Lake	Family Practice	US-	2019	Y	1	19-Dec	0	0	3582	362.3	6	593.3	0.7	3	11	1.9	19.6	75.5	20	Medical doctors	0	100
MD	No	Marshfield Medical Center - Rice Lake	Family Practice	US-	2019	Y	1	20-Jan	0	0	4815.2	459.5	7.7	628.8	0.1	1	4	2.4	18.6	76.2	21	Medical doctors	0	100
MD	No	Marshfield Medical Center - Rice Lake	Family Practice	US-	2019	Y	1	20-Feb	0	0	17.2	1.9	0	549.4	0	0	1	2.3	16.8	72	22	Medical doctors	0	100
MD	No	Marshfield Medical Center - Rice Lake	Family Practice	US-	2019	Y	1	20-Apr	0	0	394.1	38.8	0.6	609.6	0	0	1	1.9	20.9	73.2	24	Medical doctors	0	100
MD	No	Marshfield Medical Center - Rice Lake	Family Practice	US-	2019	Y	1	20-May	0	0	2938.9	352.5	5.9	500.2	0.9	3	8	2.8	31.1	47.8	25	Medical doctors	0	100
MD	No	Marshfield Medical Center - Rice Lake	Family Practice	US-	2019	Y	1	20-Jun	0	0	2272.5	278.4	4.6	489.8	2.7	7	25	3.1	30.4	53.2	26	Medical doctors	0	100
MD	No	Marshfield Medical Center - Rice Lake	Family Practice	US-	2019	Y	1	20-Jun	0	0	2272.5	278.4	4.6	489.8	2.7	7	25	3.1	30.4	53.2	26	Medical doctors	0	100
MD	No	Minocqua Center	Urgent Care	US-	1999	N	20	18-Jun	570.4	9.5	.	0	0	.	.	.	.	.	.	.	2	Medical doctors	100	0
MD	No	Minocqua Center	Urgent Care	US-	1999	N	20	18-Jul	845.5	14.1	.	0	0	.	.	.	.	.	.	.	3	Medical doctors	100	0
MD	No	Minocqua Center	Urgent Care	US-	1999	N	20	18-Aug	694.8	11.6	.	0	0	.	.	.	.	.	.	.	4	Medical doctors	100	0
MD	No	Minocqua Center	Urgent Care	US-	1999	N	20	18-Sep	526.1	8.8	.	0	0	.	.	.	.	.	.	.	5	Medical doctors	100	0
MD	No	Minocqua Center	Urgent Care	US-	1999	N	20	18-Oct	643.7	10.7	.	0	0	.	.	.	.	.	.	.	6	Medical doctors	100	0
MD	No	Minocqua Center	Urgent Care	US-	1999	N	20	18-Nov	409.6	6.8	.	0	0	.	.	.	.	.	.	.	7	Medical doctors	100	0
MD	No	Minocqua Center	Urgent Care	US-	1999	N	20	18-Dec	409.5	6.8	.	0	0	.	.	.	.	.	.	.	8	Medical doctors	100	0
MD	No	Minocqua Center	Urgent Care	US-	1999	N	20	19-Jan	837.2	14	.	0	0	.	.	.	.	.	.	.	9	Medical doctors	100	0
MD	No	Minocqua Center	Urgent Care	US-	1999	N	20	19-Feb	391.6	6.5	.	0	0	.	.	.	.	.	.	.	10	Medical doctors	100	0
MD	No	Minocqua Center	Urgent Care	US-	1999	N	20	19-Mar	466	7.8	.	0	0	.	.	.	.	.	.	.	11	Medical doctors	100	0
MD	No	Minocqua Center	Urgent Care	US-	1999	N	20	19-Apr	376.1	6.3	.	0	0	.	.	.	.	.	.	.	12	Medical doctors	100	0
MD	No	Minocqua Center	Urgent Care	US-	1999	N	20	19-May	390.4	6.5	.	0	0	.	.	.	.	.	.	.	13	Medical doctors	100	0
MD	No	Minocqua Center	Urgent Care	US-	1999	N	20	19-Jun	432.6	7.2	.	0	0	.	.	.	.	.	.	.	14	Medical doctors	100	0
MD	No	Minocqua Center	Urgent Care	US-	1999	N	20	19-Jun	432.6	7.2	.	0	0	.	.	.	.	.	.	.	14	Medical doctors	100	0
MD	No	Marshfield Medical Center	Hospitalist	International-	2017	Y	6	18-Jun	349.4	5.8	0	0	0	0	0	0	0	0	0	0	2	Medical doctors	100	0
MD	No	Marshfield Medical Center	Hospitalist	International-	2017	Y	6	18-Aug	0	0	13.2	3.7	0.1	216.5	0	0	14	41.8	17	56.4	4	Medical doctors	0	100
MD	No	Marshfield Medical Center	Hospitalist	International-	2017	Y	6	18-Sep	0	0	1582.5	352.6	5.9	269.3	0	0	26	2.8	20.8	50.2	5	Medical doctors	0	100
MD	No	Marshfield Medical Center	Hospitalist	International-	2017	Y	6	18-Oct	0	0	1743.8	306.5	5.1	341.3	0	0	2	2.2	16.1	43.6	6	Medical doctors	0	100
MD	No	Marshfield Medical Center	Hospitalist	International-	2017	Y	6	18-Nov	0	0	1949.4	255.6	4.3	457.7	0	0	2	1.7	16	56.2	7	Medical doctors	0	100
MD	No	Marshfield Medical Center	Hospitalist	International-	2017	Y	6	19-Jan	0	0	2029.6	197.2	3.3	617.5	0	0	7	1.7	15.5	77.2	9	Medical doctors	0	100
MD	No	Marshfield Medical Center	Hospitalist	International-	2017	Y	6	19-Feb	0	0	1021.6	92.9	1.5	659.8	0	0	0	1.4	16.6	78.4	10	Medical doctors	0	100
MD	No	Marshfield Medical Center	Hospitalist	International-	2017	Y	6	19-Mar	0	0	2054.8	195.7	3.3	630.1	0	0	3	1.6	16	76.3	11	Medical doctors	0	100
MD	No	Marshfield Medical Center	Hospitalist	International-	2017	Y	6	19-Apr	0	0	20.7	2.2	0	566.9	0	0	0	1.9	18.9	82.3	12	Medical doctors	0	100
MD	No	Marshfield Medical Center	Hospitalist	International-	2017	Y	6	19-May	0	0	1999.7	195.6	3.3	613.5	0	0	5	2	16.7	73.2	13	Medical doctors	0	100
MD	No	Marshfield Medical Center	Hospitalist	International-	2017	Y	6	19-Jun	0	0	2150	211.1	3.5	611.1	0	0	3	2	17.5	72	14	Medical doctors	0	100
MD	No	Marshfield Medical Center	Hospitalist	International-	2017	Y	6	19-Jul	0	0	1984.5	198.2	3.3	600.9	0	0	3	1.9	16.3	70.4	15	Medical doctors	0	100
MD	No	Marshfield Medical Center	Hospitalist	International-	2017	Y	6	19-Aug	0	0	466.3	46.9	0.8	596.1	0	0	0	1.5	15.7	76.4	16	Medical doctors	0	100
MD	No	Marshfield Medical Center	Hospitalist	International-	2017	Y	6	19-Sep	0	0	1135.6	112.2	1.9	607.2	0	0	0	1.7	15.4	70	17	Medical doctors	0	100
MD	No	Marshfield Medical Center	Hospitalist	International-	2017	Y	6	19-Oct	0	0	41.5	4.8	0.1	521	0	0	0	1.9	21.8	61.3	18	Medical doctors	0	100
MD	No	Marshfield Medical Center	Hospitalist	International-	2017	Y	6	19-Nov	0	0	895.8	91.8	1.5	585.2	0	0	0	2.5	15	69.8	19	Medical doctors	0	100
MD	No	Marshfield Medical Center	Hospitalist	International-	2017	Y	6	19-Dec	0	0	11.4	1.1	0	604.7	0	0	0	1	9.3	57.9	20	Medical doctors	0	100
MD	No	Marshfield Medical Center	Hospitalist	International-	2017	Y	6	20-Jan	0	0	1271.8	133.4	2.2	572.1	0	0	0	2.2	16	65.4	21	Medical doctors	0	100
MD	No	Marshfield Medical Center	Hospitalist	International-	2017	Y	6	20-Feb	0	0	2078.6	246.7	4.1	505.6	0	0	2	2.3	15.8	51.8	22	Medical doctors	0	100
MD	No	Marshfield Medical Center	Hospitalist	International-	2017	Y	6	20-Mar	0	0	219.9	25.6	0.4	515.5	0	0	0	2.1	16.5	56.1	23	Medical doctors	0	100
MD	No	Marshfield Medical Center	Hospitalist	International-	2017	Y	6	20-May	0	0	71.4	6.5	0.1	654.6	0	0	0	4.4	14.4	67.9	25	Medical doctors	0	100
MD	No	Marshfield Medical Center	Hospitalist	International-	2017	Y	6	20-Jun	0	0	153.7	21.3	0.4	432.6	0	0	0	5.2	15	42.8	26	Medical doctors	0	100
MD	No	Marshfield Medical Center	Hospitalist	International-	2017	Y	6	20-Jun	0	0	153.7	21.3	0.4	432.6	0	0	0	5.2	15	42.8	26	Medical doctors	0	100
MD	No	Marshfield Medical Center - Neillsville	Hospitalist	US-	2015	N	3	18-Jun	178.9	3	.	0	0	.	.	.	.	.	.	.	2	Medical doctors	100	0
MD	No	Marshfield Medical Center	Hospitalist	International-	2019	Y	1	18-Jun	222.3	3.7	0	0	0	0	0	0	0	0	0	0	2	Medical doctors	100	0
MD	No	Marshfield Medical Center	Hospitalist	International-	2019	Y	1	18-Jul	303.9	5.1	86.2	18.8	0.3	274.8	0	0	3	5.2	13	80.2	3	Medical doctors	94.2	5.8
MD	No	Marshfield Medical Center	Hospitalist	International-	2019	Y	1	18-Aug	92.2	1.5	1288.2	262.6	4.4	294.3	16.8	23	393	5.6	18.3	55.6	4	Medical doctors	26	74
MD	No	Marshfield Medical Center	Hospitalist	International-	2019	Y	1	18-Sep	0	0	164.1	32.5	0.5	302.8	22.8	4	52	6.7	16.6	60	5	Medical doctors	0	100
MD	No	Marshfield Medical Center	Hospitalist	International-	2019	Y	1	18-Oct	33.8	0.6	2669.7	526.5	8.8	304.2	27.9	71	387	5.3	17.1	35.1	6	Medical doctors	6	94
MD	No	Marshfield Medical Center	Hospitalist	International-	2019	Y	1	18-Nov	28.3	0.5	888.7	186.2	3.1	286.4	26	24	141	4.8	16.7	39.6	7	Medical doctors	13.2	86.8
MD	No	Marshfield Medical Center	Hospitalist	International-	2019	Y	1	18-Dec	101.2	1.7	1070.4	143.3	2.4	448.1	19	20	187	5.6	17.8	57.5	8	Medical doctors	41.4	58.6
MD	No	Marshfield Medical Center	Hospitalist	International-	2019	Y	1	19-Jan	394.2	6.6	455.1	70.8	1.2	385.5	18.5	8	58	4.7	14.1	52.9	9	Medical doctors	84.8	15.2
MD	No	Marshfield Medical Center	Hospitalist	International-	2019	Y	1	19-Feb	20.2	0.3	727.6	92.1	1.5	474.1	16.5	13	127	4.9	13.9	63.7	10	Medical doctors	18	82
MD	No	Marshfield Medical Center	Hospitalist	International-	2019	Y	1	19-Mar	186.3	3.1	257.6	40.3	0.7	383.8	8.7	3	40	8.6	17.4	56.6	11	Medical doctors	82.2	17.8
MD	No	Marshfield Medical Center	Hospitalist	International-	2019	Y	1	19-Apr	0	0	1559.2	236.4	3.9	395.8	8.3	13	360	4.9	19.7	54.9	12	Medical doctors	0	100
MD	No	Marshfield Medical Center	Hospitalist	International-	2019	Y	1	19-May	1	0	805.8	127	2.1	380.8	1.3	1	222	5.2	17.8	49.2	13	Medical doctors	0.8	99.2
MD	No	Marshfield Medical Center	Hospitalist	International-	2019	Y	1	19-Jun	0	0	370.2	50.1	0.8	443.4	13.6	5	85	4.5	17.8	51.6	14	Medical doctors	0	100
MD	No	Marshfield Medical Center	Hospitalist	International-	2019	Y	1	19-Aug	0	0	418.1	53	0.9	473.5	28.5	12	75	4.1	19.5	51.7	16	Medical doctors	0	100
MD	No	Marshfield Medical Center	Hospitalist	International-	2019	Y	1	19-Sep	0	0	3629.5	389.3	6.5	559.4	16.6	58	405	3.6	15.9	69.4	17	Medical doctors	0	100
MD	No	Marshfield Medical Center	Hospitalist	International-	2019	Y	1	19-Oct	0	0	4498.3	444.4	7.4	607.3	15.4	66	650	2.9	18.1	74.5	18	Medical doctors	0	100
MD	No	Marshfield Medical Center	Hospitalist	International-	2019	Y	1	19-Nov	0	0	3798.2	433.7	7.2	525.5	14.9	54	608	3.2	19	64.2	19	Medical doctors	0	100
MD	No	Marshfield Medical Center	Hospitalist	International-	2019	Y	1	19-Dec	0	0	3486.6	385.2	6.4	543	13	43	445	3.4	17.6	66.5	20	Medical doctors	0	100
MD	No	Marshfield Medical Center	Hospitalist	International-	2019	Y	1	20-Jan	0	0	2706.6	313.2	5.2	518.4	17	46	327	3.7	18	54.6	21	Medical doctors	0	100
MD	No	Marshfield Medical Center	Hospitalist	International-	2019	Y	1	20-Feb	0	0	2356.2	254.1	4.2	556.4	26.8	104	220	3.3	18.7	51.4	22	Medical doctors	0	100
MD	No	Marshfield Medical Center	Hospitalist	International-	2019	Y	1	20-Mar	0	0	2821.2	376	6.3	450.2	15.1	45	376	3.7	17.7	45.9	23	Medical doctors	0	100
MD	No	Marshfield Medical Center	Hospitalist	International-	2019	Y	1	20-Apr	0	0	851.2	68.6	1.1	744.4	48.7	77	117	3.3	18	51.7	24	Medical doctors	0	100
MD	No	Marshfield Medical Center	Hospitalist	International-	2019	Y	1	20-May	0	0	1535.9	172.6	2.9	533.9	23.4	46	273	4.2	19.4	59.2	25	Medical doctors	0	100
MD	No	Marshfield Medical Center	Hospitalist	International-	2019	Y	1	20-Jun	0	0	1713	141.9	2.4	724.3	43.7	131	236	3.7	19	57.3	26	Medical doctors	0	100
MD	No	Marshfield Medical Center	Hospitalist	International-	2019	Y	1	20-Jun	0	0	1713	141.9	2.4	724.3	43.7	131	236	3.7	19	57.3	26	Medical doctors	0	100
NP	No	Marshfield Medical Center	Cardiology	US-	2017	Y	3	18-Jul	0.4	0	47.9	9.8	0.2	293.8	0	0	0	11.3	10.2	78	3	Nurse Practitioner	3.9	96.1
NP	No	Marshfield Medical Center	Cardiology	US-	2017	Y	3	18-Aug	0	0	1953.4	256	4.3	457.9	15.1	76	87	8.7	11.4	85.6	4	Nurse Practitioner	0	100
NP	No	Marshfield Medical Center	Cardiology	US-	2017	Y	3	18-Sep	0	0	2953.8	344.5	5.7	514.5	10.3	76	155	8.3	15.3	85.2	5	Nurse Practitioner	0	100
NP	No	Marshfield Medical Center	Cardiology	US-	2017	Y	3	18-Oct	0	0	2182.7	265.2	4.4	493.8	10.4	60	96	7.2	14.4	68	6	Nurse Practitioner	0	100
NP	No	Marshfield Medical Center	Cardiology	US-	2017	Y	3	18-Nov	0	0	1711.8	207.8	3.5	494.3	15.1	61	67	5.8	12.6	64.8	7	Nurse Practitioner	0	100
NP	No	Marshfield Medical Center	Cardiology	US-	2017	Y	3	18-Dec	0	0	1232.9	115.3	1.9	641.5	15.9	55	59	6	10.5	79.6	8	Nurse Practitioner	0	100
NP	No	Marshfield Medical Center	Cardiology	US-	2017	Y	3	19-Jan	0	0	1613	134.5	2.2	719.6	27.4	95	97	4.5	11	81.7	9	Nurse Practitioner	0	100
NP	No	Marshfield Medical Center	Cardiology	US-	2017	Y	3	19-Feb	0	0	1073.6	72.9	1.2	883.6	41.2	97	98	5.6	12.9	83.9	10	Nurse Practitioner	0	100
NP	No	Marshfield Medical Center	Cardiology	US-	2017	Y	3	19-Mar	0	0	1290.9	119.9	2	645.9	21.5	63	84	6.2	13.9	79.3	11	Nurse Practitioner	0	100
NP	No	Marshfield Medical Center	Cardiology	US-	2017	Y	3	19-Apr	0	0	1827.7	166.6	2.8	658.4	19.7	77	95	5.4	15.2	79.2	12	Nurse Practitioner	0	100
NP	No	Marshfield Medical Center	Cardiology	US-	2017	Y	3	19-May	0	0	2336.5	204.4	3.4	686	24.6	117	138	6	18.7	79.3	13	Nurse Practitioner	0	100
NP	No	Marshfield Medical Center	Cardiology	US-	2017	Y	3	19-Jun	0	0	2109.6	174.4	2.9	725.8	24.2	117	129	7	17.8	82	14	Nurse Practitioner	0	100
NP	No	Marshfield Medical Center	Cardiology	US-	2017	Y	3	19-Jul	0	0	1986.7	166.5	2.8	716	24.2	100	113	5.3	15.1	78.7	15	Nurse Practitioner	0	100
NP	No	Marshfield Medical Center	Cardiology	US-	2017	Y	3	19-Aug	0	0	1931.7	166.2	2.8	697.4	25	107	124	6.1	15.1	72.6	16	Nurse Practitioner	0	100
NP	No	Marshfield Medical Center	Cardiology	US-	2017	Y	3	19-Sep	0	0	1534.8	130.5	2.2	705.6	23.5	81	89	5.7	14.2	69.3	17	Nurse Practitioner	0	100
NP	No	Marshfield Medical Center	Cardiology	US-	2017	Y	3	19-Oct	0	0	1582.3	117.7	2	806.8	36.8	121	125	4.9	15.8	69.8	18	Nurse Practitioner	0	100
NP	No	Marshfield Medical Center	Cardiology	US-	2017	Y	3	19-Nov	0	0	421.2	43.2	0.7	585.1	14.9	17	17	3.9	14.6	50.8	19	Nurse Practitioner	0	100
NP	No	Marshfield Medical Center	Cardiology	US-	2017	Y	3	20-Jan	0	0	1427.6	126.8	2.1	675.3	24.1	89	98	5.6	13.3	58.6	21	Nurse Practitioner	0	100
NP	No	Marshfield Medical Center	Cardiology	US-	2017	Y	3	20-Feb	0	0	2188.7	193.9	3.2	677.3	26	136	157	7.1	14.5	55.2	22	Nurse Practitioner	0	100
NP	No	Marshfield Medical Center	Cardiology	US-	2017	Y	3	20-Mar	0	0	1139.5	106.7	1.8	640.7	27.2	74	81	7.2	11.7	53.8	23	Nurse Practitioner	0	100
NP	No	Marshfield Medical Center	Cardiology	US-	2017	Y	3	20-Apr	0	0	1312.7	81.3	1.4	968.4	53.8	108	113	8	11.2	53.7	24	Nurse Practitioner	0	100
NP	No	Marshfield Medical Center	Cardiology	US-	2017	Y	3	20-May	0	0	2172.4	235.1	3.9	554.4	18.8	99	111	6.9	11.7	51.7	25	Nurse Practitioner	0	100
NP	No	Marshfield Medical Center	Cardiology	US-	2017	Y	3	20-Jun	0	0	274.6	33	0.5	499.7	7.2	2	3	7.6	8.7	51.1	26	Nurse Practitioner	0	100
NP	No	Marshfield Medical Center	Cardiology	US-	2017	Y	3	20-Jun	0	0	274.6	33	0.5	499.7	7.2	2	3	7.6	8.7	51.1	26	Nurse Practitioner	0	100
PAC	No	Marshfield Medical Center	Urgent Care	US-	2013	Y	7	18-Jun	0	0	2855.3	322.8	5.4	530.8	0	0	2	4.4	11.5	84	2	Physician Assistant	0	100
PAC	No	Marshfield Medical Center	Urgent Care	US-	2013	Y	7	18-Jul	0	0	4455.4	489.6	8.2	546.1	0	0	1	4.1	9.5	84.9	3	Physician Assistant	0	100
PAC	No	Marshfield Medical Center	Urgent Care	US-	2013	Y	7	18-Aug	0	0	3158.2	331.7	5.5	571.4	0	0	1	4.7	15.4	88.4	4	Physician Assistant	0	100
PAC	No	Marshfield Medical Center	Urgent Care	US-	2013	Y	7	18-Sep	0	0	3237.2	348.8	5.8	556.8	0	0	3	4.6	11.1	84.6	5	Physician Assistant	0	100
PAC	No	Marshfield Medical Center	Urgent Care	US-	2013	Y	7	18-Oct	0	0	2801.6	292.7	4.9	574.2	0	0	5	4.1	10	72.3	6	Physician Assistant	0	100
PAC	No	Marshfield Medical Center	Urgent Care	US-	2013	Y	7	18-Nov	0	0	3369.2	329.8	5.5	612.9	0	0	0	4.6	9.6	77.7	7	Physician Assistant	0	100
PAC	No	Marshfield Medical Center	Urgent Care	US-	2013	Y	7	18-Dec	0	0	2877.7	266.6	4.4	647.7	0	0	3	6	9.8	80.4	8	Physician Assistant	0	100
PAC	No	Marshfield Medical Center	Urgent Care	US-	2013	Y	7	19-Jan	0	0	2777.9	243.6	4.1	684.3	0	0	1	5.1	11.7	87.1	9	Physician Assistant	0	100
PAC	No	Marshfield Medical Center	Urgent Care	US-	2013	Y	7	19-Feb	0	0	3081	279.6	4.7	661	0	0	1	4.8	14.8	85.8	10	Physician Assistant	0	100
PAC	No	Marshfield Medical Center	Urgent Care	US-	2013	Y	7	19-Mar	4.3	0.1	3951.7	348.6	5.8	680.2	0	0	5	5.8	15.5	85.1	11	Physician Assistant	1.2	98.8
PAC	No	Marshfield Medical Center	Urgent Care	US-	2013	Y	7	19-Apr	0	0	3803.8	345.2	5.8	661.1	0	0	3	5.6	16.5	80.4	12	Physician Assistant	0	100
PAC	No	Marshfield Medical Center	Urgent Care	US-	2013	Y	7	19-May	0	0	8284	743	12.4	669	0	0	4	2.3	14.2	74.6	13	Physician Assistant	0	100
PAC	No	Marshfield Medical Center	Urgent Care	US-	2013	Y	7	19-Jun	0	0	5491.1	507.4	8.5	649.4	0	0	3	1.8	14.4	76.6	14	Physician Assistant	0	100
PAC	No	Marshfield Medical Center	Urgent Care	US-	2013	Y	7	19-Jul	0	0	7064.6	659.5	11	642.7	0	0	5	1.8	15.8	75.8	15	Physician Assistant	0	100
PAC	No	Marshfield Medical Center	Urgent Care	US-	2013	Y	7	19-Aug	0	0	7384.9	698.9	11.6	634	0.7	7	8	2	14.4	77.2	16	Physician Assistant	0	100
PAC	No	Marshfield Medical Center	Urgent Care	US-	2013	Y	7	19-Sep	0	0	5477.9	483	8	680.5	4.8	175	177	2	12.2	79.7	17	Physician Assistant	0	100
PAC	No	Marshfield Medical Center	Urgent Care	US-	2013	Y	7	19-Oct	0	0	5670.4	497.6	8.3	683.7	5.3	228	233	1.8	12.8	81.7	18	Physician Assistant	0	100
PAC	No	Marshfield Medical Center	Urgent Care	US-	2013	Y	7	19-Nov	0	0	5914.7	590.5	9.8	601	5	229	246	1.7	29	71.6	19	Physician Assistant	0	100
PAC	No	Marshfield Medical Center	Urgent Care	US-	2013	Y	7	19-Dec	0	0	5757.6	549.2	9.2	629	5.2	228	266	1.5	29.3	72.1	20	Physician Assistant	0	100
PAC	No	Marshfield Medical Center	Urgent Care	US-	2013	Y	7	20-Jan	0	0	4707	440.7	7.3	640.9	5.3	195	232	1.5	27.9	70.8	21	Physician Assistant	0	100
PAC	No	Marshfield Medical Center	Urgent Care	US-	2013	Y	7	20-Feb	0	0	4987.9	474.7	7.9	630.4	5.1	200	226	1.4	29.3	65.8	22	Physician Assistant	0	100
PAC	No	Marshfield Medical Center	Urgent Care	US-	2013	Y	7	20-Mar	0	0	2905.2	277.5	4.6	628.3	5.9	110	138	1.6	30.1	64.4	23	Physician Assistant	0	100
PAC	No	Marshfield Medical Center	Urgent Care	US-	2013	Y	7	20-Apr	0	0	3600.6	349.7	5.8	617.7	5.1	126	157	1.5	30.6	62.2	24	Physician Assistant	0	100
PAC	No	Marshfield Medical Center	Urgent Care	US-	2013	Y	7	20-May	0	0	2347.2	221.5	3.7	635.8	3.5	43	48	2	20.2	72	25	Physician Assistant	0	100
PAC	No	Marshfield Medical Center	Urgent Care	US-	2013	Y	7	20-Jun	0	0	2306.2	227.9	3.8	607.2	4.6	88	109	1.5	30.8	62.6	26	Physician Assistant	0	100
PAC	No	Marshfield Medical Center	Urgent Care	US-	2013	Y	7	20-Jun	0	0	2306.2	227.9	3.8	607.2	4.6	88	109	1.5	30.8	62.6	26	Physician Assistant	0	100
MD	No	Ladysmith Center	Pediatrics	US-	1987	Y	33	18-Jun	312.1	5.2	.	0	0	.	.	.	.	.	.	.	2	Medical doctors	100	0
MD	No	Ladysmith Center	Pediatrics	US-	1987	Y	33	18-Jul	298	5	.	0	0	.	.	.	.	.	.	.	3	Medical doctors	100	0
MD	No	Ladysmith Center	Pediatrics	US-	1987	Y	33	18-Aug	126.4	2.1	.	0	0	.	.	.	.	.	.	.	4	Medical doctors	100	0
MD	No	Ladysmith Center	Pediatrics	US-	1987	Y	33	18-Sep	109	1.8	.	0	0	.	.	.	.	.	.	.	5	Medical doctors	100	0
MD	No	Ladysmith Center	Pediatrics	US-	1987	Y	33	18-Oct	382.4	6.4	.	0	0	.	.	.	.	.	.	.	6	Medical doctors	100	0
MD	No	Ladysmith Center	Pediatrics	US-	1987	Y	33	18-Nov	296.5	4.9	.	0	0	.	.	.	.	.	.	.	7	Medical doctors	100	0
MD	No	Ladysmith Center	Pediatrics	US-	1987	Y	33	18-Dec	299.1	5	.	0	0	.	.	.	.	.	.	.	8	Medical doctors	100	0
MD	No	Ladysmith Center	Pediatrics	US-	1987	Y	33	19-Jan	473	7.9	.	0	0	.	.	.	.	.	.	.	9	Medical doctors	100	0
MD	No	Ladysmith Center	Pediatrics	US-	1987	Y	33	19-Feb	304.9	5.1	.	0	0	.	.	.	.	.	.	.	10	Medical doctors	100	0
MD	No	Ladysmith Center	Pediatrics	US-	1987	Y	33	19-Mar	193.6	3.2	.	0	0	.	.	.	.	.	.	.	11	Medical doctors	100	0
MD	No	Ladysmith Center	Pediatrics	US-	1987	Y	33	19-Apr	329.3	5.5	.	0	0	.	.	.	.	.	.	.	12	Medical doctors	100	0
MD	No	Ladysmith Center	Pediatrics	US-	1987	Y	33	19-May	428.1	7.1	.	0	0	.	.	.	.	.	.	.	13	Medical doctors	100	0
MD	No	Ladysmith Center	Pediatrics	US-	1987	Y	33	19-Jun	257.3	4.3	.	0	0	.	.	.	.	.	.	.	14	Medical doctors	100	0
MD	No	Ladysmith Center	Pediatrics	US-	1987	Y	33	19-Jul	199.3	3.3	.	0	0	.	.	.	.	.	.	.	15	Medical doctors	100	0
MD	No	Ladysmith Center	Pediatrics	US-	1987	Y	33	19-Aug	91	1.5	.	0	0	.	.	.	.	.	.	.	16	Medical doctors	100	0
MD	No	Ladysmith Center	Pediatrics	US-	1987	Y	33	19-Sep	171.8	2.9	.	0	0	.	.	.	.	.	.	.	17	Medical doctors	100	0
MD	No	Ladysmith Center	Pediatrics	US-	1987	Y	33	19-Oct	350.2	5.8	.	0	0	.	.	.	.	.	.	.	18	Medical doctors	100	0
MD	No	Ladysmith Center	Pediatrics	US-	1987	Y	33	19-Nov	304.4	5.1	.	0	0	.	.	.	.	.	.	.	19	Medical doctors	100	0
MD	No	Ladysmith Center	Pediatrics	US-	1987	Y	33	19-Dec	177.6	3	.	0	0	.	.	.	.	.	.	.	20	Medical doctors	100	0
MD	No	Ladysmith Center	Pediatrics	US-	1987	Y	33	20-Jan	489.6	8.2	.	0	0	.	.	.	.	.	.	.	21	Medical doctors	100	0
MD	No	Ladysmith Center	Pediatrics	US-	1987	Y	33	20-Feb	470.7	7.8	.	0	0	.	.	.	.	.	.	.	22	Medical doctors	100	0
MD	No	Ladysmith Center	Pediatrics	US-	1987	Y	33	20-Mar	222.2	3.7	.	0	0	.	.	.	.	.	.	.	23	Medical doctors	100	0
MD	No	Ladysmith Center	Pediatrics	US-	1987	Y	33	20-Apr	166.5	2.8	.	0	0	.	.	.	.	.	.	.	24	Medical doctors	100	0
MD	No	Ladysmith Center	Pediatrics	US-	1987	Y	33	20-May	213.8	3.6	.	0	0	.	.	.	.	.	.	.	25	Medical doctors	100	0
MD	No	Ladysmith Center	Pediatrics	US-	1987	Y	33	20-Jun	176.2	2.9	.	0	0	.	.	.	.	.	.	.	26	Medical doctors	100	0
MD	No	Ladysmith Center	Pediatrics	US-	1987	Y	33	20-Jun	176.2	2.9	.	0	0	.	.	.	.	.	.	.	26	Medical doctors	100	0
MD	Yes	Marshfield Medical Center - Neillsville	General Surgery	International-	2019	Y	2	19-Oct	0	0	0.7	0.1	0	284.9	0	0	0	71.7	8.9	87.2	18	Medical doctors	0	100
MD	Yes	Marshfield Medical Center - Neillsville	General Surgery	International-	2019	Y	2	19-Nov	0	0	935.4	97.1	1.6	578	2.1	4	27	9.5	21.2	75.4	19	Medical doctors	0	100
MD	Yes	Marshfield Medical Center - Neillsville	General Surgery	International-	2019	Y	2	19-Dec	0	0	2114.1	197.8	3.3	641.2	6	23	60	7.6	20.5	77.8	20	Medical doctors	0	100
MD	Yes	Marshfield Medical Center - Neillsville	General Surgery	International-	2019	Y	2	20-Jan	0	0	1901.6	208.3	3.5	547.6	3.8	17	41	8.4	19.8	73.3	21	Medical doctors	0	100
MD	Yes	Marshfield Medical Center - Neillsville	General Surgery	International-	2019	Y	2	20-Feb	0	0	1555	157.6	2.6	591.9	11.5	38	79	7.3	20	70.1	22	Medical doctors	0	100
MD	Yes	Marshfield Medical Center - Neillsville	General Surgery	International-	2019	Y	2	20-Mar	0	0	1414.6	138	2.3	614.9	9.9	31	75	7.4	19.8	72	23	Medical doctors	0	100
MD	Yes	Marshfield Medical Center - Neillsville	General Surgery	International-	2019	Y	2	20-Apr	0	0	998	109.5	1.8	546.7	6.1	13	43	7.8	15.8	69	24	Medical doctors	0	100
MD	Yes	Marshfield Medical Center - Neillsville	General Surgery	International-	2019	Y	2	20-May	0	0	2328.8	255.1	4.3	547.7	7.2	34	131	6.6	16.2	69.1	25	Medical doctors	0	100
MD	Yes	Marshfield Medical Center - Neillsville	General Surgery	International-	2019	Y	2	20-Jun	0	0	2631.7	271.1	4.5	582.4	8.1	44	130	6.3	15.9	70.4	26	Medical doctors	0	100
MD	Yes	Marshfield Medical Center - Neillsville	General Surgery	International-	2019	Y	2	20-Jun	0	0	2631.7	271.1	4.5	582.4	8.1	44	130	6.3	15.9	70.4	26	Medical doctors	0	100
RN	No	Weston Center	Ob-Gyn	US-	2014	Y	38	19-Apr	0	0	818.8	90.3	1.5	543.9	0	0	9	6.3	26.3	62.9	12	Nurse	0	100
RN	No	Weston Center	Ob-Gyn	US-	2014	Y	38	19-May	0	0	1174.6	156	2.6	451.7	0	0	1	7	27.8	51.7	13	Nurse	0	100
RN	No	Weston Center	Ob-Gyn	US-	2014	Y	38	19-Jun	0	0	1437.4	198.1	3.3	435.3	0	0	0	5.3	28.3	49.8	14	Nurse	0	100
RN	No	Weston Center	Ob-Gyn	US-	2014	Y	38	19-Jul	0	0	1483.2	221	3.7	402.6	0	0	1	6.6	28.8	48.2	15	Nurse	0	100
RN	No	Weston Center	Ob-Gyn	US-	2014	Y	38	19-Aug	0	0	1128.7	191.5	3.2	353.6	0	0	0	7.6	16.3	30	16	Nurse	0	100
RN	No	Weston Center	Ob-Gyn	US-	2014	Y	38	19-Sep	0	0	1311.3	168.3	2.8	467.6	0	0	2	7.9	13.4	55.6	17	Nurse	0	100
RN	No	Weston Center	Ob-Gyn	US-	2014	Y	38	19-Oct	0	0	1543.3	188.8	3.1	490.5	0	0	4	7.9	14	59.7	18	Nurse	0	100
RN	No	Weston Center	Ob-Gyn	US-	2014	Y	38	19-Nov	0	0	1192.4	133.1	2.2	537.7	0	0	0	6.9	14.2	67.8	19	Nurse	0	100
RN	No	Weston Center	Ob-Gyn	US-	2014	Y	38	19-Dec	0	0	1072.8	119.3	2	539.4	0	0	2	6.4	13.8	69.2	20	Nurse	0	100
RN	No	Weston Center	Ob-Gyn	US-	2014	Y	38	20-Jan	1	0	1399.3	156.6	2.6	536.1	0	0	4	7.6	13.4	72.6	21	Nurse	0.6	99.4
RN	No	Weston Center	Ob-Gyn	US-	2014	Y	38	20-Feb	0	0	1016.5	110.7	1.8	551	0	0	2	8.5	13.7	71.2	22	Nurse	0	100
RN	No	Weston Center	Ob-Gyn	US-	2014	Y	38	20-Mar	0	0	739.7	74.7	1.2	593.8	0	0	3	4.6	13.3	75.1	23	Nurse	0	100
RN	No	Weston Center	Ob-Gyn	US-	2014	Y	38	20-Apr	0	0	581	62.2	1	560.8	0	0	2	7.1	14.8	73.7	24	Nurse	0	100
RN	No	Weston Center	Ob-Gyn	US-	2014	Y	38	20-May	0	0	1222.7	125.2	2.1	585.9	0	0	0	6.9	14.2	75.9	25	Nurse	0	100
RN	No	Weston Center	Ob-Gyn	US-	2014	Y	38	20-Jun	0	0	1353.9	141.6	2.4	573.5	0	0	1	6.8	12.8	75.6	26	Nurse	0	100
RN	No	Weston Center	Ob-Gyn	US-	2014	Y	38	20-Jun	0	0	1353.9	141.6	2.4	573.5	0	0	1	6.8	12.8	75.6	26	Nurse	0	100
MD	No	Minocqua Center	Primary Care	International-	2013	Y	7	19-Jan	1	0	324.1	109.2	1.8	178	40.8	58	87	12.8	27.8	19.9	9	Medical doctors	0.9	99.1
MD	No	Minocqua Center	Primary Care	International-	2013	Y	7	19-Mar	2.4	0	0	0	0	0	0	0	0	0	0	0	11	Medical doctors	100	0
MD	No	Minocqua Center	Primary Care	International-	2013	Y	7	19-Apr	0	0	141.9	42.5	0.7	200.4	0	0	33	14.3	28.1	35.3	12	Medical doctors	0	100
MD	No	Minocqua Center	Primary Care	International-	2013	Y	7	19-Jun	0	0	40.4	5	0.1	481.5	0	0	0	9.8	18	67	14	Medical doctors	0	100
MD	Yes	Minocqua Center	General Surgery	US-	2019	Y	1	19-Sep	0	0	1268.2	157.1	2.6	484.4	5.3	9	60	3.7	24.2	59	17	Medical doctors	0	100
MD	Yes	Minocqua Center	General Surgery	US-	2019	Y	1	19-Oct	0	0	2228.6	220.2	3.7	607.4	11.4	34	49	3.3	19.5	65.6	18	Medical doctors	0	100
MD	Yes	Minocqua Center	General Surgery	US-	2019	Y	1	19-Nov	0	0	870.9	82.4	1.4	634.2	13.7	16	16	2	23.4	64.6	19	Medical doctors	0	100
MD	Yes	Minocqua Center	General Surgery	US-	2019	Y	1	19-Dec	0	0	1083.7	107.9	1.8	602.8	12.4	18	20	2	29	60.1	20	Medical doctors	0	100
MD	Yes	Minocqua Center	General Surgery	US-	2019	Y	1	20-Jan	0	0	1476.1	146.1	2.4	606.3	13.8	18	25	2.4	23.8	58.8	21	Medical doctors	0	100
MD	Yes	Minocqua Center	General Surgery	US-	2019	Y	1	20-Feb	0	0	1928	186.4	3.1	620.6	7.1	9	13	2.3	22	62.1	22	Medical doctors	0	100
MD	Yes	Minocqua Center	General Surgery	US-	2019	Y	1	20-Mar	0	0	489.8	45.3	0.8	648.9	7.6	5	5	1.6	21.7	62.4	23	Medical doctors	0	100
MD	Yes	Minocqua Center	General Surgery	US-	2019	Y	1	20-Apr	0	0	624.4	62	1	603.8	7.2	6	6	1.7	23.7	62.2	24	Medical doctors	0	100
MD	Yes	Minocqua Center	General Surgery	US-	2019	Y	1	20-May	0	0	664.4	50.5	0.8	790	30.1	13	14	2	22.4	62.9	25	Medical doctors	0	100
MD	Yes	Minocqua Center	General Surgery	US-	2019	Y	1	20-Jun	0	0	1943.3	181.8	3	641.2	8.3	17	22	2.2	20.1	61.8	26	Medical doctors	0	100
MD	Yes	Minocqua Center	General Surgery	US-	2019	Y	1	20-Jun	0	0	1943.3	181.8	3	641.2	8.3	17	22	2.2	20.1	61.8	26	Medical doctors	0	100
MD	No	Marshfield Medical Center	Internal Medicine	US-	2015	N	3	18-Jun	118.5	2	.	0	0	.	.	.	.	.	.	.	2	Medical doctors	100	0
MD	No	Marshfield Medical Center	Internal Medicine	US-	2015	N	3	18-Jun	118.5	2	.	0	0	.	.	.	.	.	.	.	2	Medical doctors	100	0
PAC	No	Wausau Center	Urgent Care	US-	2017	N	2	18-Jun	136.9	2.3	.	0	0	.	.	.	.	.	.	.	2	Physician Assistant	100	0
PAC	No	Wausau Center	Urgent Care	US-	2017	N	2	18-Jul	98.6	1.6	.	0	0	.	.	.	.	.	.	.	3	Physician Assistant	100	0
PAC	No	Wausau Center	Urgent Care	US-	2017	N	2	18-Aug	295.6	4.9	.	0	0	.	.	.	.	.	.	.	4	Physician Assistant	100	0
PAC	No	Wausau Center	Urgent Care	US-	2017	N	2	18-Oct	51.3	0.9	.	0	0	.	.	.	.	.	.	.	6	Physician Assistant	100	0
PAC	No	Wausau Center	Urgent Care	US-	2017	N	2	18-Nov	59.2	1	.	0	0	.	.	.	.	.	.	.	7	Physician Assistant	100	0
PAC	No	Wausau Center	Urgent Care	US-	2017	N	2	18-Dec	132.5	2.2	.	0	0	.	.	.	.	.	.	.	8	Physician Assistant	100	0
PAC	No	Wausau Center	Urgent Care	US-	2017	N	2	19-Jan	52	0.9	.	0	0	.	.	.	.	.	.	.	9	Physician Assistant	100	0
PAC	No	Wausau Center	Urgent Care	US-	2017	N	2	19-Feb	180.9	3	.	0	0	.	.	.	.	.	.	.	10	Physician Assistant	100	0
PAC	No	Wausau Center	Urgent Care	US-	2017	N	2	19-May	24.4	0.4	.	0	0	.	.	.	.	.	.	.	13	Physician Assistant	100	0
PAC	No	Wausau Center	Urgent Care	US-	2017	N	2	19-Jun	7.1	0.1	.	0	0	.	.	.	.	.	.	.	14	Physician Assistant	100	0
PAC	No	Wausau Center	Urgent Care	US-	2017	N	2	19-Oct	1.5	0	.	0	0	.	.	.	.	.	.	.	18	Physician Assistant	100	0
PAC	No	Wausau Center	Urgent Care	US-	2017	N	2	19-Oct	1.5	0	.	0	0	.	.	.	.	.	.	.	18	Physician Assistant	100	0
MD	No	Marshfield Medical Center	Family Practice	International-	1988	Y	32	18-Jul	182.8	3	0	0	0	0	0	0	0	0	0	0	3	Medical doctors	100	0
MD	No	Marshfield Medical Center	Family Practice	International-	1988	Y	32	18-Aug	202.6	3.4	0	0	0	0	0	0	0	0	0	0	4	Medical doctors	100	0
MD	No	Marshfield Medical Center	Family Practice	International-	1988	Y	32	18-Sep	5.7	0.1	0	0	0	0	0	0	0	0	0	0	5	Medical doctors	100	0
MD	No	Marshfield Medical Center	Family Practice	International-	1988	Y	32	18-Oct	270	4.5	0	0	0	0	0	0	0	0	0	0	6	Medical doctors	100	0
MD	No	Marshfield Medical Center	Family Practice	International-	1988	Y	32	18-Nov	189.6	3.2	0	0	0	0	0	0	0	0	0	0	7	Medical doctors	100	0
MD	No	Marshfield Medical Center	Family Practice	International-	1988	Y	32	18-Dec	234.2	3.9	0	0	0	0	0	0	0	0	0	0	8	Medical doctors	100	0
MD	No	Marshfield Medical Center	Family Practice	International-	1988	Y	32	19-Jan	424.1	7.1	0	0	0	0	0	0	0	0	0	0	9	Medical doctors	100	0
MD	No	Marshfield Medical Center	Family Practice	International-	1988	Y	32	19-Feb	262.5	4.4	0	0	0	0	0	0	0	0	0	0	10	Medical doctors	100	0
MD	No	Marshfield Medical Center	Family Practice	International-	1988	Y	32	19-Mar	1.6	0	0	0	0	0	0	0	0	0	0	0	11	Medical doctors	100	0
MD	No	Marshfield Medical Center	Family Practice	International-	1988	Y	32	19-Jun	75.5	1.3	1433.9	149.3	2.5	576.3	0	0	5	3.4	12.7	73.4	14	Medical doctors	33.6	66.4
MD	No	Marshfield Medical Center	Family Practice	International-	1988	Y	32	19-Jul	4.1	0.1	1711.3	151.3	2.5	678.5	0	0	0	1.9	13.9	79.8	15	Medical doctors	2.6	97.4
MD	No	Marshfield Medical Center	Family Practice	International-	1988	Y	32	19-Aug	1.9	0	1570.9	142.5	2.4	661.5	0	0	1	1.8	14.1	79.1	16	Medical doctors	1.3	98.7
MD	No	Marshfield Medical Center	Family Practice	International-	1988	Y	32	19-Sep	12.3	0.2	948.5	86.4	1.4	658.4	0	0	0	1.6	13.9	74.9	17	Medical doctors	12.5	87.5
MD	No	Marshfield Medical Center	Family Practice	International-	1988	Y	32	19-Oct	1.2	0	2450.6	217.4	3.6	676.2	0	0	0	1	14.1	78.9	18	Medical doctors	0.5	99.5
MD	No	Marshfield Medical Center	Family Practice	International-	1988	Y	32	19-Nov	2.9	0	2217.1	197.8	3.3	672.7	0	0	3	1.6	14.9	78.9	19	Medical doctors	1.4	98.6
MD	No	Marshfield Medical Center	Family Practice	International-	1988	Y	32	19-Dec	0.3	0	998.1	88.3	1.5	678.2	0	0	0	1.1	14.7	76.5	20	Medical doctors	0.3	99.7
MD	No	Marshfield Medical Center	Family Practice	International-	1988	Y	32	20-Jan	0.1	0	1954.9	179.6	3	653.2	0	0	0	1.3	15.1	71.1	21	Medical doctors	0.1	99.9
MD	No	Marshfield Medical Center	Family Practice	International-	1988	Y	32	20-Feb	0.7	0	1896.8	182.8	3	622.7	0	0	2	1.3	15.4	66.5	22	Medical doctors	0.4	99.6
MD	No	Marshfield Medical Center	Family Practice	International-	1988	Y	32	20-Mar	0	0	71	6.5	0.1	654.2	0	0	0	0.5	15.3	70.7	23	Medical doctors	0	100
MD	No	Marshfield Medical Center	Family Practice	International-	1988	Y	32	20-Apr	0	0	235.4	24	0.4	589.4	0	0	1	1.5	15.1	65	24	Medical doctors	0	100
MD	No	Marshfield Medical Center	Family Practice	International-	1988	Y	32	20-May	0	0	118.3	12.5	0.2	568.1	0	0	0	1.5	15.1	62.3	25	Medical doctors	0	100
RN	No		Family Medicine	US-	2007	Y	13	19-Jul	0	0	689.1	95.6	1.6	432.3	19.1	10	88	11.1	29.5	62.8	15	Nurse	0	100
RN	No		Family Medicine	US-	2007	Y	13	19-Aug	0	0	1503	215.8	3.6	417.9	13.9	19	210	7	26.9	66.8	16	Nurse	0	100
RN	No		Family Medicine	US-	2007	Y	13	19-Sep	0	0	1296.6	177.1	3	439.3	11.8	14	129	7.5	26.2	66.7	17	Nurse	0	100
RN	No		Family Medicine	US-	2007	Y	13	19-Oct	0	0	1373.3	181.1	3	454.9	6.4	8	82	5.4	29.1	72.7	18	Nurse	0	100
RN	No		Family Medicine	US-	2007	Y	13	19-Nov	0	0	1725.6	228.2	3.8	453.8	10.8	17	120	7.4	28.6	71.5	19	Nurse	0	100
RN	No		Family Medicine	US-	2007	Y	13	19-Dec	0	0	1164.5	148.5	2.5	470.4	6.6	7	53	6.8	28	76.8	20	Nurse	0	100
RN	No		Family Medicine	US-	2007	Y	13	20-Jan	0	0	871	110.2	1.8	474.3	8.8	7	43	6.1	28.8	76.2	21	Nurse	0	100
RN	No		Family Medicine	US-	2007	Y	13	20-Feb	0	0	1767.1	227.2	3.8	466.7	13.1	21	133	5.2	29.8	73.3	22	Nurse	0	100
RN	No		Family Medicine	US-	2007	Y	13	20-Mar	0	0	1437.2	188.3	3.1	458	6.9	9	73	5	28.6	75.7	23	Nurse	0	100
RN	No		Family Medicine	US-	2007	Y	13	20-Apr	0	0	1663.7	211.8	3.5	471.3	8.6	13	81	5	29.2	75.4	24	Nurse	0	100
RN	No		Family Medicine	US-	2007	Y	13	20-May	0	0	1441.3	177.9	3	486	10.7	14	81	4.5	29.4	75	25	Nurse	0	100
RN	No		Family Medicine	US-	2007	Y	13	20-Jun	0	0	1508	177	2.9	511.3	15.3	21	131	4.2	27.1	76	26	Nurse	0	100
RN	No		Family Medicine	US-	2007	Y	13	20-Jun	0	0	1508	177	2.9	511.3	15.3	21	131	4.2	27.1	76	26	Nurse	0	100
MD	No	Minocqua Center	Ophthalmology	US-	2019	Y	1	20-Jan	3.3	0.1	2.3	0.3	0	533.2	0	0	0	0	11.1	78.9	21	Medical doctors	91.7	8.3
MD	No	Marshfield Medical Center	Ophthalmology	US-	1991	Y	29	18-Jun	365.5	6.1	0	0	0	0	0	0	0	0	0	0	2	Medical doctors	100	0
MD	No	Marshfield Medical Center	Ophthalmology	US-	1991	Y	29	18-Jul	236.3	3.9	6	1	0	351.5	0	0	1	0	10.6	70.6	3	Medical doctors	99.6	0.4
MD	No	Marshfield Medical Center	Ophthalmology	US-	1991	Y	29	18-Aug	343.2	5.7	467.9	39.6	0.7	709.3	0	0	6	2.1	14.5	95	4	Medical doctors	89.7	10.3
MD	No	Marshfield Medical Center	Ophthalmology	US-	1991	Y	29	18-Sep	278.3	4.6	543.7	40.3	0.7	809.9	0	0	1	2.1	14	92.3	5	Medical doctors	87.4	12.6
MD	No	Marshfield Medical Center	Ophthalmology	US-	1991	Y	29	18-Oct	267.9	4.5	297.5	24.2	0.4	738.7	0	0	0	2.1	15	87.9	6	Medical doctors	91.7	8.3
MD	No	Marshfield Medical Center	Ophthalmology	US-	1991	Y	29	18-Nov	125.1	2.1	367.7	28.9	0.5	763.4	0	0	0	2.7	14.6	88.4	7	Medical doctors	81.2	18.8
MD	No	Marshfield Medical Center	Ophthalmology	US-	1991	Y	29	18-Dec	331.9	5.5	135	12.9	0.2	629.7	0	0	0	6.7	14	92.3	8	Medical doctors	96.3	3.7
MD	No	Marshfield Medical Center	Ophthalmology	US-	1991	Y	29	19-Jan	265.4	4.4	502	42.9	0.7	702.5	0	0	0	3.1	14.8	91.7	9	Medical doctors	86.1	13.9
MD	No	Marshfield Medical Center	Ophthalmology	US-	1991	Y	29	19-Feb	148	2.5	324.5	27.3	0.5	713.4	0	0	0	9.1	22.5	90.5	10	Medical doctors	84.4	15.6
MD	No	Marshfield Medical Center	Ophthalmology	US-	1991	Y	29	19-Mar	173.8	2.9	335.4	24.2	0.4	830.5	0	0	1	3.1	22	90.6	11	Medical doctors	87.8	12.2
MD	No	Marshfield Medical Center	Ophthalmology	US-	1991	Y	29	19-Apr	168.5	2.8	252.3	22	0.4	688.3	0	0	0	4.9	24.1	90.1	12	Medical doctors	88.5	11.5
MD	No	Marshfield Medical Center	Ophthalmology	US-	1991	Y	29	19-May	260.2	4.3	794.8	64.6	1.1	738	0	0	1	2.5	22	88.5	13	Medical doctors	80.1	19.9
MD	No	Marshfield Medical Center	Ophthalmology	US-	1991	Y	29	19-Jun	238.1	4	372.3	29.1	0.5	767.5	0	0	3	4.8	21.7	87.3	14	Medical doctors	89.1	10.9
MD	No	Marshfield Medical Center	Ophthalmology	US-	1991	Y	29	19-Jul	135.2	2.3	350.9	30.5	0.5	689.5	0	0	0	2.7	22.2	85.9	15	Medical doctors	81.6	18.4
MD	No	Marshfield Medical Center	Ophthalmology	US-	1991	Y	29	19-Aug	110.8	1.8	214.5	20	0.3	642.1	0	0	0	1.7	22.6	89.7	16	Medical doctors	84.7	15.3
MD	No	Marshfield Medical Center	Ophthalmology	US-	1991	Y	29	19-Sep	99.3	1.7	375.6	32.1	0.5	702.5	0	0	0	2.5	22.8	89.6	17	Medical doctors	75.6	24.4
MD	No	Marshfield Medical Center	Ophthalmology	US-	1991	Y	29	19-Oct	113.7	1.9	162.2	12.1	0.2	802.6	0	0	0	2.1	23.1	87.9	18	Medical doctors	90.4	9.6
MD	No	Marshfield Medical Center	Ophthalmology	US-	1991	Y	29	19-Nov	73.4	1.2	94.3	10.9	0.2	520.2	0	0	0	1.5	25	85.5	19	Medical doctors	87.1	12.9
MD	No	Marshfield Medical Center	Ophthalmology	US-	1991	Y	29	19-Dec	51.6	0.9	112.1	13.1	0.2	513.7	0	0	0	4.6	22.5	90.4	20	Medical doctors	79.8	20.2
MD	No	Marshfield Medical Center	Ophthalmology	US-	1991	Y	29	20-Jan	9.9	0.2	122.6	11.8	0.2	625.1	0	0	0	2.4	22.5	88.5	21	Medical doctors	45.6	54.4
MD	No	Marshfield Medical Center	Ophthalmology	US-	1991	Y	29	20-Feb	123.1	2.1	40	3.9	0.1	614.8	0	0	0	1.7	21.5	91	22	Medical doctors	96.9	3.1
MD	No	Marshfield Medical Center	Ophthalmology	US-	1991	Y	29	20-Mar	50.2	0.8	80.4	9.3	0.2	519.7	0	0	0	2.6	23.9	83.7	23	Medical doctors	84.4	15.6
MD	No	Marshfield Medical Center	Ophthalmology	US-	1991	Y	29	20-Apr	39.1	0.7	51.6	6.1	0.1	507.3	0	0	0	2	22.7	88	24	Medical doctors	86.5	13.5
MD	No	Marshfield Medical Center	Ophthalmology	US-	1991	Y	29	20-May	47.4	0.8	142.4	16.7	0.3	511.4	0	0	0	2.9	26.3	83.4	25	Medical doctors	73.9	26.1
MD	No	Marshfield Medical Center	Ophthalmology	US-	1991	Y	29	20-Jun	58	1	151.1	15.4	0.3	590.3	0	0	0	1.7	26	84	26	Medical doctors	79	21
MD	No	Marshfield Medical Center	Ophthalmology	US-	1991	Y	29	20-Jun	58	1	151.1	15.4	0.3	590.3	0	0	0	1.7	26	84	26	Medical doctors	79	21
MD	No	Marshfield Medical Center - Neillsville	Emergency Department	US-	2018	Y	4	19-Nov	0	0	1860	144.3	2.4	773.2	0	0	5	2.4	14.5	77.4	19	Medical doctors	0	100
MD	No	Marshfield Medical Center - Neillsville	Emergency Department	US-	2018	Y	4	19-Dec	0	0	2887.9	234.2	3.9	739.8	0	0	2	1	17.2	65.2	20	Medical doctors	0	100
MD	No	Marshfield Medical Center - Neillsville	Emergency Department	US-	2018	Y	4	20-Jan	0	0	2808.6	219.9	3.7	766.3	0	0	0	1.2	16.8	66.8	21	Medical doctors	0	100
MD	No	Marshfield Medical Center - Neillsville	Emergency Department	US-	2018	Y	4	20-Feb	0	0	3165.7	262.4	4.4	723.7	0	0	0	1.3	17.3	58.4	22	Medical doctors	0	100
MD	No	Marshfield Medical Center - Neillsville	Emergency Department	US-	2018	Y	4	20-Mar	0	0	3801.8	321.7	5.4	709.2	0	0	0	1.5	18.4	58.4	23	Medical doctors	0	100
MD	No	Marshfield Medical Center - Neillsville	Emergency Department	US-	2018	Y	4	20-Apr	0	0	2938.8	262.3	4.4	672.2	0	0	4	1.7	18.5	54.4	24	Medical doctors	0	100
MD	No	Marshfield Medical Center - Neillsville	Emergency Department	US-	2018	Y	4	20-May	0	0	2524.7	225.9	3.8	670.5	0	0	1	1.6	18.9	53.7	25	Medical doctors	0	100
MD	No	Marshfield Medical Center - Neillsville	Emergency Department	US-	2018	Y	4	20-Jun	0	0	2985.2	260.3	4.3	688.2	0	0	1	1.5	18.4	58.3	26	Medical doctors	0	100
MD	No	Marshfield Medical Center - Neillsville	Emergency Department	US-	2018	Y	4	20-Jun	0	0	2985.2	260.3	4.3	688.2	0	0	1	1.5	18.4	58.3	26	Medical doctors	0	100
MD	No	Marshfield Medical Center	Urology	US-	1993	Y	27	18-Jun	245.5	4.1	3.4	0.7	0	268.9	0	0	0	27.1	14.6	74.6	2	Medical doctors	99.7	0.3
MD	No	Marshfield Medical Center	Urology	US-	1993	Y	27	18-Jul	337.6	5.6	0	0	0	0	0	0	0	0	0	0	3	Medical doctors	100	0
MD	No	Marshfield Medical Center	Urology	US-	1993	Y	27	18-Aug	204.4	3.4	474.3	40.9	0.7	696.4	0	0	0	0.7	15.7	92.4	4	Medical doctors	83.3	16.7
MD	No	Marshfield Medical Center	Urology	US-	1993	Y	27	18-Sep	149.6	2.5	2547.4	207.2	3.5	737.7	0	0	1	0.2	14.7	95.8	5	Medical doctors	41.9	58.1
MD	No	Marshfield Medical Center	Urology	US-	1993	Y	27	18-Oct	209.5	3.5	2675.8	207.8	3.5	772.5	0	0	1	0.3	14.2	82.2	6	Medical doctors	50.2	49.8
MD	No	Marshfield Medical Center	Urology	US-	1993	Y	27	18-Nov	157.7	2.6	2942.6	293.1	4.9	602.3	0.6	1	1	0.8	17.1	79.5	7	Medical doctors	35	65
MD	No	Marshfield Medical Center	Urology	US-	1993	Y	27	18-Dec	243.7	4.1	3851.2	288.2	4.8	801.7	22.8	106	108	1.3	16.4	85.6	8	Medical doctors	45.8	54.2
MD	No	Marshfield Medical Center	Urology	US-	1993	Y	27	19-Jan	316.6	5.3	4055.4	298.1	5	816.3	21.4	109	109	1.4	16.2	85.6	9	Medical doctors	51.5	48.5
MD	No	Marshfield Medical Center	Urology	US-	1993	Y	27	19-Feb	189.7	3.2	3522	241.5	4	875	22.4	96	99	0.7	16.1	85.5	10	Medical doctors	44	56
MD	No	Marshfield Medical Center	Urology	US-	1993	Y	27	19-Mar	278.4	4.6	5096.7	343.3	5.7	890.8	21.8	137	136	0.4	16.1	85.4	11	Medical doctors	44.8	55.2
MD	No	Marshfield Medical Center	Urology	US-	1993	Y	27	19-Apr	360.6	6	6041.4	400.2	6.7	905.8	22.3	165	166	0.2	15.6	84.7	12	Medical doctors	47.4	52.6
MD	No	Marshfield Medical Center	Urology	US-	1993	Y	27	19-May	308.5	5.1	5119.1	345.4	5.8	889.3	22.2	139	224	0.5	15.9	81.5	13	Medical doctors	47.2	52.8
MD	No	Marshfield Medical Center	Urology	US-	1993	Y	27	19-Jun	224.5	3.7	4095.8	296	4.9	830.3	16.7	82	88	2.3	16	81.8	14	Medical doctors	43.1	56.9
MD	No	Marshfield Medical Center	Urology	US-	1993	Y	27	19-Jul	293.3	4.9	5786.5	394.6	6.6	880	21.6	158	158	0.4	15.5	82.2	15	Medical doctors	42.6	57.4
MD	No	Marshfield Medical Center	Urology	US-	1993	Y	27	19-Aug	154.2	2.6	2942.6	211	3.5	836.9	17	63	65	0.4	15.4	81.1	16	Medical doctors	42.2	57.8
MD	No	Marshfield Medical Center	Urology	US-	1993	Y	27	19-Sep	193	3.2	3791.1	267.6	4.5	850	17.9	89	91	0.5	15.3	82	17	Medical doctors	41.9	58.1
MD	No	Marshfield Medical Center	Urology	US-	1993	Y	27	19-Oct	222.9	3.7	3868.7	267.2	4.5	868.9	20.8	97	97	0.4	15.4	80.8	18	Medical doctors	45.5	54.5
MD	No	Marshfield Medical Center	Urology	US-	1993	Y	27	19-Nov	226.5	3.8	4305	294.5	4.9	877	20.1	102	102	0.3	15	79.9	19	Medical doctors	43.5	56.5
MD	No	Marshfield Medical Center	Urology	US-	1993	Y	27	19-Dec	230.1	3.8	4496.5	298.2	5	904.6	22.5	114	114	0.5	15.5	69.1	20	Medical doctors	43.6	56.4
MD	No	Marshfield Medical Center	Urology	US-	1993	Y	27	20-Jan	251.9	4.2	4875.2	339	5.7	862.8	20.5	114	119	0.3	15.7	64.9	21	Medical doctors	42.6	57.4
MD	No	Marshfield Medical Center	Urology	US-	1993	Y	27	20-Feb	202.2	3.4	3825.9	273.7	4.6	838.7	16.9	67	69	1.2	15.9	58.1	22	Medical doctors	42.5	57.5
MD	No	Marshfield Medical Center	Urology	US-	1993	Y	27	20-Mar	207.1	3.5	4162.2	300.3	5	831.7	15.7	73	73	0.5	15.8	59.3	23	Medical doctors	40.8	59.2
MD	No	Marshfield Medical Center	Urology	US-	1993	Y	27	20-Apr	263.7	4.4	3676.2	277.6	4.6	794.4	14.2	64	64	0.3	16.1	57.8	24	Medical doctors	48.7	51.3
MD	No	Marshfield Medical Center	Urology	US-	1993	Y	27	20-May	254.8	4.2	3564.5	259.8	4.3	823.2	19.3	81	82	0.3	16.1	58.5	25	Medical doctors	49.5	50.5
MD	No	Marshfield Medical Center	Urology	US-	1993	Y	27	20-Jun	292.5	4.9	4144.3	291.5	4.9	853.1	22.3	107	107	0.6	16.7	56.8	26	Medical doctors	50.1	49.9
MD	No	Marshfield Medical Center	Urology	US-	1993	Y	27	20-Jun	292.5	4.9	4144.3	291.5	4.9	853.1	22.3	107	107	0.6	16.7	56.8	26	Medical doctors	50.1	49.9
APNP	No	Ascension St. Mary's at Crandon	Family Practice	US-	2018	N	1	18-Jul	411.9	6.9	.	0	0	.	.	.	.	.	.	.	3	Nurse Practitioner	100	0
APNP	No	Ascension St. Mary's at Crandon	Family Practice	US-	2018	N	1	18-Aug	241.4	4	.	0	0	.	.	.	.	.	.	.	4	Nurse Practitioner	100	0
APNP	No	Ascension St. Mary's at Crandon	Family Practice	US-	2018	N	1	18-Sep	21.8	0.4	.	0	0	.	.	.	.	.	.	.	5	Nurse Practitioner	100	0
APNP	No	Ascension St. Mary's at Crandon	Family Practice	US-	2018	N	1	18-Oct	147.8	2.5	.	0	0	.	.	.	.	.	.	.	6	Nurse Practitioner	100	0
APNP	No	Ascension St. Mary's at Crandon	Family Practice	US-	2018	N	1	18-Nov	78.2	1.3	.	0	0	.	.	.	.	.	.	.	7	Nurse Practitioner	100	0
APNP	No	Ascension St. Mary's at Crandon	Family Practice	US-	2018	N	1	18-Dec	98.6	1.6	.	0	0	.	.	.	.	.	.	.	8	Nurse Practitioner	100	0
APNP	No	Ascension St. Mary's at Crandon	Family Practice	US-	2018	N	1	19-Jan	62.3	1	.	0	0	.	.	.	.	.	.	.	9	Nurse Practitioner	100	0
APNP	No	Ascension St. Mary's at Crandon	Family Practice	US-	2018	N	1	19-Feb	108.4	1.8	.	0	0	.	.	.	.	.	.	.	10	Nurse Practitioner	100	0
APNP	No	Ascension St. Mary's at Crandon	Family Practice	US-	2018	N	1	19-Apr	45.8	0.8	.	0	0	.	.	.	.	.	.	.	12	Nurse Practitioner	100	0
APNP	No	Ascension St. Mary's at Crandon	Family Practice	US-	2018	N	1	19-May	55.7	0.9	.	0	0	.	.	.	.	.	.	.	13	Nurse Practitioner	100	0
APNP	No	Ascension St. Mary's at Crandon	Family Practice	US-	2018	N	1	19-Jun	88.2	1.5	.	0	0	.	.	.	.	.	.	.	14	Nurse Practitioner	100	0
APNP	No	Ascension St. Mary's at Crandon	Family Practice	US-	2018	N	1	19-Jul	59.5	1	.	0	0	.	.	.	.	.	.	.	15	Nurse Practitioner	100	0
APNP	No	Ascension St. Mary's at Crandon	Family Practice	US-	2018	N	1	19-Aug	44.3	0.7	.	0	0	.	.	.	.	.	.	.	16	Nurse Practitioner	100	0
APNP	No	Ascension St. Mary's at Crandon	Family Practice	US-	2018	N	1	20-Apr	37.6	0.6	.	0	0	.	.	.	.	.	.	.	24	Nurse Practitioner	100	0
APNP	No	Ascension St. Mary's at Crandon	Family Practice	US-	2018	N	1	20-Jun	30.3	0.5	.	0	0	.	.	.	.	.	.	.	26	Nurse Practitioner	100	0
APNP	No	Ascension St. Mary's at Crandon	Family Practice	US-	2018	N	1	20-Jun	30.3	0.5	.	0	0	.	.	.	.	.	.	.	26	Nurse Practitioner	100	0
MD	No	Marshfield Medical Center	Cardiology	US-	2000	Y	20	18-Jun	42.2	0.7	0	0	0	0	0	0	0	0	0	0	2	Medical doctors	100	0
MD	No	Marshfield Medical Center	Cardiology	US-	2000	Y	20	18-Jul	83.7	1.4	0	0	0	0	0	0	0	0	0	0	3	Medical doctors	100	0
MD	No	Marshfield Medical Center	Cardiology	US-	2000	Y	20	18-Aug	68	1.1	1600.3	107.5	1.8	893	41.2	75	170	2.3	17.8	87.9	4	Medical doctors	38.7	61.3
MD	No	Marshfield Medical Center	Cardiology	US-	2000	Y	20	18-Sep	230.3	3.8	950.4	110.3	1.8	517.2	46.7	49	123	3.5	24.8	49.1	5	Medical doctors	67.6	32.4
MD	No	Marshfield Medical Center	Cardiology	US-	2000	Y	20	18-Oct	210.6	3.5	1570	321.2	5.4	293.3	45.9	69	183	5	27.4	23.7	6	Medical doctors	39.6	60.4
MD	No	Marshfield Medical Center	Cardiology	US-	2000	Y	20	18-Nov	35.7	0.6	356.6	71.2	1.2	300.7	38.8	7	10	6.2	25.5	28.1	7	Medical doctors	33.4	66.6
MD	No	Marshfield Medical Center	Cardiology	US-	2000	Y	20	18-Dec	94.9	1.6	1402.5	135.1	2.3	622.7	38.9	53	126	2	25.9	57	8	Medical doctors	41.3	58.7
MD	No	Marshfield Medical Center	Cardiology	US-	2000	Y	20	19-Jan	252.5	4.2	2391.1	285.5	4.8	502.5	37.3	83	227	3.5	24.8	48	9	Medical doctors	46.9	53.1
MD	No	Marshfield Medical Center	Cardiology	US-	2000	Y	20	19-Feb	165.8	2.8	628.3	56.9	0.9	662.4	50.9	41	71	4	26.1	50.3	10	Medical doctors	74.4	25.6
MD	No	Marshfield Medical Center	Cardiology	US-	2000	Y	20	19-Mar	213.9	3.6	1191.4	109.7	1.8	651.7	49.7	77	118	3.7	25.6	52.2	11	Medical doctors	66.1	33.9
MD	No	Marshfield Medical Center	Cardiology	US-	2000	Y	20	19-Apr	33.1	0.6	3944.8	420	7	563.6	24.9	147	299	2.6	23.1	61.2	12	Medical doctors	7.3	92.7
MD	No	Marshfield Medical Center	Cardiology	US-	2000	Y	20	19-May	0	0	1655.4	169.9	2.8	584.6	14.7	29	43	2.3	21.8	66.5	13	Medical doctors	0	100
MD	No	Marshfield Medical Center	Cardiology	US-	2000	Y	20	19-Jun	0	0	1929.8	202.2	3.4	572.6	12	38	88	3	21	68.7	14	Medical doctors	0	100
MD	No	Marshfield Medical Center	Cardiology	US-	2000	Y	20	19-Jul	0	0	3019.2	330.3	5.5	548.5	22.9	113	166	2.9	21.8	57.7	15	Medical doctors	0	100
MD	No	Marshfield Medical Center	Cardiology	US-	2000	Y	20	19-Aug	0	0	2281.1	295.2	4.9	463.6	13.7	56	88	2.8	19.9	55.8	16	Medical doctors	0	100
MD	No	Marshfield Medical Center	Cardiology	US-	2000	Y	20	19-Sep	0.5	0	3698.6	478.9	8	463.4	21.6	119	208	3.2	21.3	49.3	17	Medical doctors	0.1	99.9
MD	No	Marshfield Medical Center	Cardiology	US-	2000	Y	20	19-Oct	0	0	3203.2	362.7	6	529.9	13	67	122	3	20.2	63	18	Medical doctors	0	100
MD	No	Marshfield Medical Center	Cardiology	US-	2000	Y	20	19-Nov	0	0	4716.9	490.1	8.2	577.5	16.6	151	188	3.3	19.7	65.5	19	Medical doctors	0	100
MD	No	Marshfield Medical Center	Cardiology	US-	2000	Y	20	19-Dec	0	0	962	114.4	1.9	504.5	23.2	30	66	2.5	22.9	55.8	20	Medical doctors	0	100
MD	No	Marshfield Medical Center	Cardiology	US-	2000	Y	20	20-Jan	0	0	85.9	13.4	0.2	384.1	0	0	2	7.8	18.9	57.7	21	Medical doctors	0	100
MD	No	Marshfield Medical Center	Cardiology	US-	2000	Y	20	20-Feb	0	0	55.3	7.5	0.1	443.5	0	0	0	2.8	21.1	71.7	22	Medical doctors	0	100
MD	No	Marshfield Medical Center	Cardiology	US-	2000	Y	20	20-Mar	0	0	70.1	11.4	0.2	370.1	0	0	0	3.1	17.8	58.9	23	Medical doctors	0	100
MD	No	Marshfield Medical Center	Cardiology	US-	2000	Y	20	20-Apr	0	0	3912.1	207.3	3.5	1132.6	53	433	443	3.9	18.1	81	24	Medical doctors	0	100
MD	No	Marshfield Medical Center	Cardiology	US-	2000	Y	20	20-May	0.2	0	6856.1	529.7	8.8	776.6	30.1	415	421	4.4	19.2	82.6	25	Medical doctors	0	100
MD	No	Marshfield Medical Center	Cardiology	US-	2000	Y	20	20-Jun	0	0	6298.6	500.2	8.3	755.5	32.1	446	449	5.2	19.1	81.5	26	Medical doctors	0	100
MD	No	Marshfield Medical Center	Cardiology	US-	2000	Y	20	20-Jun	0	0	6298.6	500.2	8.3	755.5	32.1	446	449	5.2	19.1	81.5	26	Medical doctors	0	100
MD	No	Phillips Center	Primary Care	US-	1999	Y	21	18-Jun	379.8	6.3	0	0	0	0	0	0	0	0	0	0	2	Medical doctors	100	0
MD	No	Phillips Center	Primary Care	US-	1999	Y	21	18-Jul	562.2	9.4	0	0	0	0	0	0	0	0	0	0	3	Medical doctors	100	0
MD	No	Phillips Center	Primary Care	US-	1999	Y	21	18-Aug	700.3	11.7	0	0	0	0	0	0	0	0	0	0	4	Medical doctors	100	0
MD	No	Phillips Center	Primary Care	US-	1999	Y	21	18-Sep	627.7	10.5	0	0	0	0	0	0	0	0	0	0	5	Medical doctors	100	0
MD	No	Phillips Center	Primary Care	US-	1999	Y	21	18-Oct	615	10.3	0	0	0	0	0	0	0	0	0	0	6	Medical doctors	100	0
MD	No	Phillips Center	Primary Care	US-	1999	Y	21	18-Nov	442.1	7.4	0	0	0	0	0	0	0	0	0	0	7	Medical doctors	100	0
MD	No	Phillips Center	Primary Care	US-	1999	Y	21	18-Dec	486.1	8.1	0	0	0	0	0	0	0	0	0	0	8	Medical doctors	100	0
MD	No	Phillips Center	Primary Care	US-	1999	Y	21	19-Jan	643.5	10.7	7.9	1.1	0	418.2	0	0	2	2.3	30.9	51.2	9	Medical doctors	99.8	0.2
MD	No	Phillips Center	Primary Care	US-	1999	Y	21	19-Feb	362.1	6	22.5	2.7	0	506.1	0	0	0	7.9	33	82.3	10	Medical doctors	99.3	0.7
MD	No	Phillips Center	Primary Care	US-	1999	Y	21	19-Mar	558.9	9.3	34.5	3.8	0.1	547	0	0	0	3.6	32.8	82.9	11	Medical doctors	99.3	0.7
MD	No	Phillips Center	Primary Care	US-	1999	Y	21	19-Apr	502.3	8.4	20.3	2.8	0	442.8	14.2	2	16	12.9	19.2	64.9	12	Medical doctors	99.4	0.6
MD	No	Phillips Center	Primary Care	US-	1999	Y	21	19-May	452.3	7.5	37.3	3.3	0.1	680.7	0	0	0	0	22.3	78.6	13	Medical doctors	99.3	0.7
MD	No	Phillips Center	Primary Care	US-	1999	Y	21	19-Jun	261.6	4.4	33.5	4.4	0.1	454.2	0	0	15	11.3	24.3	72.5	14	Medical doctors	98.3	1.7
MD	No	Phillips Center	Primary Care	US-	1999	Y	21	19-Jul	506.7	8.4	0	0	0	0	0	0	0	0	0	0	15	Medical doctors	100	0
MD	No	Phillips Center	Primary Care	US-	1999	Y	21	19-Aug	493.6	8.2	39.6	4	0.1	590.1	0	0	0	9.2	15.6	73.8	16	Medical doctors	99.2	0.8
MD	No	Phillips Center	Primary Care	US-	1999	Y	21	19-Sep	717.5	12	0	0	0	0	0	0	0	0	0	0	17	Medical doctors	100	0
MD	No	Phillips Center	Primary Care	US-	1999	Y	21	19-Oct	88.1	1.5	2060.9	247.2	4.1	500.2	0	0	58	8.6	22.5	77.6	18	Medical doctors	26.3	73.7
MD	No	Phillips Center	Primary Care	US-	1999	Y	21	19-Nov	8	0.1	3004.5	508.4	8.5	354.6	0	0	83	8.4	22	51.2	19	Medical doctors	1.5	98.5
MD	No	Phillips Center	Primary Care	US-	1999	Y	21	19-Dec	0	0	3754.7	606.8	10.1	371.3	0	0	110	9.6	22.1	54	20	Medical doctors	0	100
MD	No	Phillips Center	Primary Care	US-	1999	Y	21	20-Jan	0	0	3564.5	519.2	8.7	411.9	0	0	83	9.2	13.6	62.4	21	Medical doctors	0	100
MD	No	Phillips Center	Primary Care	US-	1999	Y	21	20-Feb	12.9	0.2	2920.9	393.3	6.6	445.6	0	0	35	7.3	14.2	62.1	22	Medical doctors	3.2	96.8
MD	No	Phillips Center	Primary Care	US-	1999	Y	21	20-Mar	11.3	0.2	3453.9	475.7	7.9	435.7	0	0	48	8.3	13.4	59.5	23	Medical doctors	2.3	97.7
MD	No	Phillips Center	Primary Care	US-	1999	Y	21	20-Apr	0	0	1435.9	181.7	3	474.2	0	0	12	7.3	12.6	64.8	24	Medical doctors	0	100
MD	No	Phillips Center	Primary Care	US-	1999	Y	21	20-May	1.3	0	1268	171.1	2.9	444.7	0	0	12	7.4	12.8	63.1	25	Medical doctors	0.8	99.2
MD	No	Phillips Center	Primary Care	US-	1999	Y	21	20-Jun	0.5	0	1236	157.1	2.6	471.9	0	0	13	7.5	11.7	64.9	26	Medical doctors	0.3	99.7
MD	No	Phillips Center	Primary Care	US-	1999	Y	21	20-Jun	0.5	0	1236	157.1	2.6	471.9	0	0	13	7.5	11.7	64.9	26	Medical doctors	0.3	99.7
NP	No	Park Falls Center	Primary Care	US-	2007	Y	13	18-Jun	464.4	7.7	0	0	0	0	0	0	0	0	0	0	2	Nurse Practitioner	100	0
NP	No	Park Falls Center	Primary Care	US-	2007	Y	13	18-Jul	949.1	15.8	0	0	0	0	0	0	0	0	0	0	3	Nurse Practitioner	100	0
NP	No	Park Falls Center	Primary Care	US-	2007	Y	13	18-Aug	1014.4	16.9	0	0	0	0	0	0	0	0	0	0	4	Nurse Practitioner	100	0
NP	No	Park Falls Center	Primary Care	US-	2007	Y	13	18-Sep	660.7	11	0	0	0	0	0	0	0	0	0	0	5	Nurse Practitioner	100	0
NP	No	Park Falls Center	Primary Care	US-	2007	Y	13	18-Oct	1224.9	20.4	0	0	0	0	0	0	0	0	0	0	6	Nurse Practitioner	100	0
NP	No	Park Falls Center	Primary Care	US-	2007	Y	13	18-Nov	499.3	8.3	0	0	0	0	0	0	0	0	0	0	7	Nurse Practitioner	100	0
NP	No	Park Falls Center	Primary Care	US-	2007	Y	13	18-Dec	860.2	14.3	0	0	0	0	0	0	0	0	0	0	8	Nurse Practitioner	100	0
NP	No	Park Falls Center	Primary Care	US-	2007	Y	13	19-Jan	994.3	16.6	1199	116	1.9	620.2	0	0	0	2.8	16.2	80.2	9	Nurse Practitioner	89.6	10.4
NP	No	Park Falls Center	Primary Care	US-	2007	Y	13	19-Feb	751.4	12.5	738.8	71.8	1.2	617	0	0	1	1.5	15.7	81.1	10	Nurse Practitioner	91.3	8.7
NP	No	Park Falls Center	Primary Care	US-	2007	Y	13	19-Mar	698.2	11.6	2686.2	264.5	4.4	609.4	0	0	1	2.4	14.3	77.1	11	Nurse Practitioner	72.5	27.5
NP	No	Park Falls Center	Primary Care	US-	2007	Y	13	19-Apr	292.9	4.9	8940.9	781.2	13	686.7	1.7	8	14	2.2	16.1	77.9	12	Nurse Practitioner	27.3	72.7
NP	No	Park Falls Center	Primary Care	US-	2007	Y	13	19-May	0	0	8901.1	675.2	11.3	790.9	10.2	43	43	2.2	18.6	75.8	13	Nurse Practitioner	0	100
NP	No	Park Falls Center	Primary Care	US-	2007	Y	13	19-Jun	0	0	10726.9	670.7	11.2	959.6	21.3	83	83	1.8	18.3	81.1	14	Nurse Practitioner	0	100
NP	No	Park Falls Center	Primary Care	US-	2007	Y	13	19-Jul	0	0	11322.9	748.8	12.5	907.3	17.8	76	76	1.6	18.1	81.5	15	Nurse Practitioner	0	100
NP	No	Park Falls Center	Primary Care	US-	2007	Y	13	19-Aug	0	0	10513.2	693.8	11.6	909.2	16.5	64	65	1.8	18.4	83.1	16	Nurse Practitioner	0	100
NP	No	Park Falls Center	Primary Care	US-	2007	Y	13	19-Sep	0	0	12075.2	773.9	12.9	936.2	20.2	89	90	1.1	18.4	83.4	17	Nurse Practitioner	0	100
NP	No	Park Falls Center	Primary Care	US-	2007	Y	13	19-Oct	0	0	13306.7	851.8	14.2	937.3	19.5	95	96	0.9	18.9	82.7	18	Nurse Practitioner	0	100
NP	No	Park Falls Center	Primary Care	US-	2007	Y	13	19-Nov	0	0	7300.5	474.5	7.9	923.1	17.4	46	47	0.9	18.6	82.8	19	Nurse Practitioner	0	100
NP	No	Park Falls Center	Primary Care	US-	2007	Y	13	19-Dec	0	0	11373.8	681.6	11.4	1001.3	23.4	96	99	0.8	18.6	75.5	20	Nurse Practitioner	0	100
NP	No	Park Falls Center	Primary Care	US-	2007	Y	13	20-Jan	0	0	15558.9	821.4	13.7	1136.5	33.5	188	188	0.8	19.1	69.4	21	Nurse Practitioner	0	100
NP	No	Park Falls Center	Primary Care	US-	2007	Y	13	20-Feb	0	0	11312	657.2	11	1032.7	27.8	118	122	1	18.7	62.6	22	Nurse Practitioner	0	100
NP	No	Park Falls Center	Primary Care	US-	2007	Y	13	20-Mar	0	0	9782.4	550.2	9.2	1066.7	31.5	124	127	1	19.3	63.3	23	Nurse Practitioner	0	100
NP	No	Park Falls Center	Primary Care	US-	2007	Y	13	20-Apr	0	0	9867.6	681.9	11.4	868.2	20.6	113	114	1.3	20	66.5	24	Nurse Practitioner	0	100
NP	No	Park Falls Center	Primary Care	US-	2007	Y	13	20-May	0	0	10023.8	635.3	10.6	946.7	24.2	91	98	1	13.6	70.7	25	Nurse Practitioner	0	100
NP	No	Park Falls Center	Primary Care	US-	2007	Y	13	20-Jun	0	0	9235.7	578.2	9.6	958.4	22.5	78	85	1.2	11.9	72.6	26	Nurse Practitioner	0	100
NP	No	Park Falls Center	Primary Care	US-	2007	Y	13	20-Jun	0	0	9235.7	578.2	9.6	958.4	22.5	78	85	1.2	11.9	72.6	26	Nurse Practitioner	0	100
NP	No	Marshfield Medical Center	CVT Surgery	US-	2003	Y	17	18-Jun	812.9	13.5	0	0	0	0	0	0	0	0	0	0	2	Nurse Practitioner	100	0
NP	No	Marshfield Medical Center	CVT Surgery	US-	2003	Y	17	18-Jul	532.6	8.9	99.6	14	0.2	425.7	0	0	0	6.3	28.9	72.8	3	Nurse Practitioner	97.4	2.6
NP	No	Marshfield Medical Center	CVT Surgery	US-	2003	Y	17	18-Aug	889.1	14.8	0	0	0	0	0	0	0	0	0	0	4	Nurse Practitioner	100	0
NP	No	Marshfield Medical Center	CVT Surgery	US-	2003	Y	17	18-Sep	532.1	8.9	0	0	0	0	0	0	0	0	0	0	5	Nurse Practitioner	100	0
NP	No	Marshfield Medical Center	CVT Surgery	US-	2003	Y	17	18-Oct	830.6	13.8	0	0	0	0	0	0	0	0	0	0	6	Nurse Practitioner	100	0
NP	No	Marshfield Medical Center	CVT Surgery	US-	2003	Y	17	18-Nov	704	11.7	0	0	0	0	0	0	0	0	0	0	7	Nurse Practitioner	100	0
NP	No	Marshfield Medical Center	CVT Surgery	US-	2003	Y	17	18-Dec	702.4	11.7	2618.1	251.9	4.2	623.5	0	0	6	2.3	15.6	81.5	8	Nurse Practitioner	73.6	26.4
NP	No	Marshfield Medical Center	CVT Surgery	US-	2003	Y	17	19-Jan	10.9	0.2	5654.3	541.9	9	626	0	0	166	2.7	16	82.5	9	Nurse Practitioner	2	98
NP	No	Marshfield Medical Center	CVT Surgery	US-	2003	Y	17	19-Feb	2.5	0	5407	518.5	8.6	625.7	0	0	168	2.6	15.5	83.3	10	Nurse Practitioner	0.5	99.5
NP	No	Marshfield Medical Center	CVT Surgery	US-	2003	Y	17	19-Mar	2.1	0	4819.6	469.6	7.8	615.8	0	0	104	3	17.1	78.9	11	Nurse Practitioner	0.4	99.6
NP	No	Marshfield Medical Center	CVT Surgery	US-	2003	Y	17	19-Apr	1.6	0	8029.7	833.3	13.9	578.2	0	0	881	2.3	22.3	71.7	12	Nurse Practitioner	0.2	99.8
NP	No	Marshfield Medical Center	CVT Surgery	US-	2003	Y	17	19-May	6.8	0.1	8560.3	875.1	14.6	586.9	0	0	1251	2.1	22.4	65.4	13	Nurse Practitioner	0.8	99.2
NP	No	Marshfield Medical Center	CVT Surgery	US-	2003	Y	17	19-Jun	0	0	7800	807.5	13.5	579.6	0	0	1159	2.7	22.5	66	14	Nurse Practitioner	0	100
NP	No	Marshfield Medical Center	CVT Surgery	US-	2003	Y	17	19-Jul	0	0	6587.8	690.3	11.5	572.6	0	0	1366	2.8	21.9	65.6	15	Nurse Practitioner	0	100
NP	No	Marshfield Medical Center	CVT Surgery	US-	2003	Y	17	19-Aug	0	0	8452.6	842.4	14	602	0	0	1609	2.6	21.3	66.9	16	Nurse Practitioner	0	100
NP	No	Marshfield Medical Center	CVT Surgery	US-	2003	Y	17	19-Sep	0	0	6702.9	669.6	11.2	600.6	0	0	1428	2.5	22.1	65.5	17	Nurse Practitioner	0	100
NP	No	Marshfield Medical Center	CVT Surgery	US-	2003	Y	17	19-Oct	3	0.1	6168	588.6	9.8	628.7	0	0	1178	1.9	19.3	65.1	18	Nurse Practitioner	0.5	99.5
NP	No	Marshfield Medical Center	CVT Surgery	US-	2003	Y	17	19-Nov	0	0	5660.1	563.2	9.4	603	0	0	899	2.1	30	68.9	19	Nurse Practitioner	0	100
NP	No	Marshfield Medical Center	CVT Surgery	US-	2003	Y	17	19-Dec	0	0	5374.2	586.4	9.8	549.9	0	0	1112	2.4	35.1	65.2	20	Nurse Practitioner	0	100
NP	No	Marshfield Medical Center	CVT Surgery	US-	2003	Y	17	20-Jan	0	0	5645.2	638.3	10.6	530.6	0	0	1174	2.4	36.1	58.5	21	Nurse Practitioner	0	100
NP	No	Marshfield Medical Center	CVT Surgery	US-	2003	Y	17	20-Feb	0	0	4694.4	523.9	8.7	537.7	0	0	1004	2.3	36.7	52.6	22	Nurse Practitioner	0	100
NP	No	Marshfield Medical Center	CVT Surgery	US-	2003	Y	17	20-Mar	0	0	3964.3	455.1	7.6	522.7	0	0	839	2.3	37.6	51.4	23	Nurse Practitioner	0	100
NP	No	Marshfield Medical Center	CVT Surgery	US-	2003	Y	17	20-Apr	0	0	2593.7	289.9	4.8	536.8	0	0	516	2	37.1	53.9	24	Nurse Practitioner	0	100
NP	No	Marshfield Medical Center	CVT Surgery	US-	2003	Y	17	20-May	0	0	2894.8	318.5	5.3	545.3	0	0	648	1.8	37.1	53.7	25	Nurse Practitioner	0	100
NP	No	Marshfield Medical Center	CVT Surgery	US-	2003	Y	17	20-Jun	0	0	4939.3	530.4	8.8	558.7	0	0	870	2	37.2	54.6	26	Nurse Practitioner	0	100
NP	No	Marshfield Medical Center	CVT Surgery	US-	2003	Y	17	20-Jun	0	0	4939.3	530.4	8.8	558.7	0	0	870	2	37.2	54.6	26	Nurse Practitioner	0	100
LCSW	No	Riverview Center	Behavior Health	US-	2010	N	9	18-Jun	469.9	7.8	.	0	0	.	.	.	.	.	.	.	2	Counselors	100	0
LCSW	No	Riverview Center	Behavior Health	US-	2010	N	9	18-Jul	346.1	5.8	.	0	0	.	.	.	.	.	.	.	3	Counselors	100	0
LCSW	No	Riverview Center	Behavior Health	US-	2010	N	9	18-Aug	8.2	0.1	.	0	0	.	.	.	.	.	.	.	4	Counselors	100	0
LCSW	No	Riverview Center	Behavior Health	US-	2010	N	9	18-Sep	145.1	2.4	.	0	0	.	.	.	.	.	.	.	5	Counselors	100	0
LCSW	No	Riverview Center	Behavior Health	US-	2010	N	9	18-Oct	462.4	7.7	.	0	0	.	.	.	.	.	.	.	6	Counselors	100	0
LCSW	No	Riverview Center	Behavior Health	US-	2010	N	9	18-Nov	374.1	6.2	.	0	0	.	.	.	.	.	.	.	7	Counselors	100	0
LCSW	No	Riverview Center	Behavior Health	US-	2010	N	9	18-Dec	307.9	5.1	.	0	0	.	.	.	.	.	.	.	8	Counselors	100	0
LCSW	No	Riverview Center	Behavior Health	US-	2010	N	9	19-Jan	303.7	5.1	798.3	71.4	1.2	670.4	0	0	0	3.1	17.8	84.7	9	Counselors	81	19
LCSW	No	Riverview Center	Behavior Health	US-	2010	N	9	19-Feb	32.4	0.5	2178	259.9	4.3	502.9	0	0	400	3.9	18.5	62.4	10	Counselors	11.1	88.9
LCSW	No	Riverview Center	Behavior Health	US-	2010	N	9	19-Mar	7.6	0.1	2859.3	366.5	6.1	468	0	0	453	3.6	18.2	59.3	11	Counselors	2	98
LCSW	No	Riverview Center	Behavior Health	US-	2010	N	9	19-Apr	11.6	0.2	2768.6	339.2	5.7	489.7	0	0	542	2.7	18.2	58	12	Counselors	3.3	96.7
LCSW	No	Riverview Center	Behavior Health	US-	2010	N	9	19-May	1.8	0	2515.9	308.5	5.1	489.3	0	0	559	2.6	18	53.2	13	Counselors	0.6	99.4
LCSW	No	Riverview Center	Behavior Health	US-	2010	N	9	19-Jun	0	0	770.9	94.8	1.6	488	0	0	246	3.1	17.8	56	14	Counselors	0	100
LCSW	No	Riverview Center	Behavior Health	US-	2010	N	9	19-Jun	0	0	770.9	94.8	1.6	488	0	0	246	3.1	17.8	56	14	Counselors	0	100
MD	No	Marshfield Medical Center - Eau Claire	Neurology	International-	2018	N	1	18-Sep	4.1	0.1	.	0	0	.	.	.	.	.	.	.	5	Medical doctors	100	0
MD	No	Marshfield Medical Center - Eau Claire	Neurology	International-	2018	N	1	18-Oct	3.4	0.1	.	0	0	.	.	.	.	.	.	.	6	Medical doctors	100	0
MD	No	Marshfield Medical Center - Eau Claire	Neurology	International-	2018	N	1	18-Nov	9.3	0.2	.	0	0	.	.	.	.	.	.	.	7	Medical doctors	100	0
MD	No	Marshfield Medical Center - Eau Claire	Neurology	International-	2018	N	1	18-Dec	2	0	.	0	0	.	.	.	.	.	.	.	8	Medical doctors	100	0
MD	No	Marshfield Medical Center - Eau Claire	Neurology	International-	2018	N	1	19-Jan	1.1	0	.	0	0	.	.	.	.	.	.	.	9	Medical doctors	100	0
MD	No	Marshfield Medical Center - Eau Claire	Neurology	International-	2018	N	1	19-Feb	1.1	0	.	0	0	.	.	.	.	.	.	.	10	Medical doctors	100	0
MD	No	Marshfield Medical Center - Eau Claire	Neurology	International-	2018	N	1	19-Mar	1	0	.	0	0	.	.	.	.	.	.	.	11	Medical doctors	100	0
MD	No	Marshfield Medical Center - Eau Claire	Neurology	International-	2018	N	1	19-Apr	0.4	0	.	0	0	.	.	.	.	.	.	.	12	Medical doctors	100	0
MD	No	Marshfield Medical Center - Eau Claire	Neurology	International-	2018	N	1	19-May	0.2	0	.	0	0	.	.	.	.	.	.	.	13	Medical doctors	100	0
MD	No	Marshfield Medical Center - Eau Claire	Neurology	International-	2018	N	1	19-Jul	1.2	0	.	0	0	.	.	.	.	.	.	.	15	Medical doctors	100	0
DDS	Yes	Stevens Point Center	Oral Surgery		2009	N	11	18-Jun	358.9	6	8	1.5	0	322.2	0	0	12	18.8	21.3	84.5	2	Dental surgeon	99.6	0.4
DDS	Yes	Stevens Point Center	Oral Surgery		2009	N	11	18-Jul	700.2	11.7	.	0	0	.	.	.	.	.	.	.	3	Dental surgeon	100	0
DDS	Yes	Stevens Point Center	Oral Surgery		2009	N	11	18-Aug	479.1	8	.	0	0	.	.	.	.	.	.	.	4	Dental surgeon	100	0
DDS	Yes	Stevens Point Center	Oral Surgery		2009	N	11	18-Sep	253.1	4.2	.	0	0	.	.	.	.	.	.	.	5	Dental surgeon	100	0
DDS	Yes	Stevens Point Center	Oral Surgery		2009	N	11	18-Oct	418.1	7	.	0	0	.	.	.	.	.	.	.	6	Dental surgeon	100	0
DDS	Yes	Stevens Point Center	Oral Surgery		2009	N	11	18-Nov	356.6	5.9	.	0	0	.	.	.	.	.	.	.	7	Dental surgeon	100	0
DDS	Yes	Stevens Point Center	Oral Surgery		2009	N	11	18-Dec	733	12.2	.	0	0	.	.	.	.	.	.	.	8	Dental surgeon	100	0
DDS	Yes	Stevens Point Center	Oral Surgery		2009	N	11	19-Jan	611.3	10.2	.	0	0	.	.	.	.	.	.	.	9	Dental surgeon	100	0
DDS	Yes	Stevens Point Center	Oral Surgery		2009	N	11	19-Feb	492.4	8.2	.	0	0	.	.	.	.	.	.	.	10	Dental surgeon	100	0
DDS	Yes	Stevens Point Center	Oral Surgery		2009	N	11	19-Mar	543.2	9.1	.	0	0	.	.	.	.	.	.	.	11	Dental surgeon	100	0
DDS	Yes	Stevens Point Center	Oral Surgery		2009	N	11	19-Apr	454.1	7.6	449.6	83.2	1.4	324.1	0	0	338	7.4	21.1	60.3	12	Dental surgeon	84.5	15.5
DDS	Yes	Stevens Point Center	Oral Surgery		2009	N	11	19-May	51.9	0.9	2242.6	354.5	5.9	379.5	0	0	866	3.8	20.5	61.7	13	Dental surgeon	12.8	87.2
DDS	Yes	Stevens Point Center	Oral Surgery		2009	N	11	19-Jun	11.8	0.2	3194.6	478.8	8	400.3	0	0	676	3.7	19.9	58.8	14	Dental surgeon	2.4	97.6
DDS	Yes	Stevens Point Center	Oral Surgery		2009	N	11	19-Jul	15.6	0.3	2781.1	409.6	6.8	407.4	0	0	4	3.2	19.4	53.4	15	Dental surgeon	3.7	96.3
DDS	Yes	Stevens Point Center	Oral Surgery		2009	N	11	19-Aug	25.8	0.4	2887.3	469.1	7.8	369.3	0	0	9	2.5	19.7	47.3	16	Dental surgeon	5.2	94.8
DDS	Yes	Stevens Point Center	Oral Surgery		2009	N	11	19-Sep	14.2	0.2	2288.1	380.2	6.3	361.1	0	0	13	2.6	20.2	49.2	17	Dental surgeon	3.6	96.4
DDS	Yes	Stevens Point Center	Oral Surgery		2009	N	11	19-Oct	15.8	0.3	3709	587.7	9.8	378.7	0	0	14	2.8	20.4	51.3	18	Dental surgeon	2.6	97.4
DDS	Yes	Stevens Point Center	Oral Surgery		2009	N	11	19-Nov	23.6	0.4	1819.8	272.4	4.5	400.8	0	0	10	2.4	19.5	51.9	19	Dental surgeon	8	92
DDS	Yes	Stevens Point Center	Oral Surgery		2009	N	11	19-Dec	21.3	0.4	1917.8	282.7	4.7	407	0	0	23	2.4	18.5	41.2	20	Dental surgeon	7	93
DDS	Yes	Stevens Point Center	Oral Surgery		2009	N	11	20-Jan	21.5	0.4	3097.3	399.9	6.7	464.7	0	0	2	2	19.8	58	21	Dental surgeon	5.1	94.9
DDS	Yes	Stevens Point Center	Oral Surgery		2009	N	11	20-Feb	31.2	0.5	2275.8	281.5	4.7	485	0	0	5	1.7	21.3	53.6	22	Dental surgeon	10	90
DDS	Yes	Stevens Point Center	Oral Surgery		2009	N	11	20-Mar	1.5	0	1312.8	168.1	2.8	468.5	0	0	6	1.7	18.9	57	23	Dental surgeon	0.9	99.1
DDS	Yes	Stevens Point Center	Oral Surgery		2009	N	11	20-May	4.9	0.1	874.2	104.4	1.7	502.4	0	0	7	2.1	17.3	64	25	Dental surgeon	4.5	95.5
DDS	Yes	Stevens Point Center	Oral Surgery		2009	N	11	20-May	4.9	0.1	874.2	104.4	1.7	502.4	0	0	7	2.1	17.3	64	25	Dental surgeon	4.5	95.5
MD	No	Wausau Center	Neurology	US-	2008	N	11	18-Jun	920.2	15.3	.	0	0	.	.	.	.	.	.	.	2	Medical doctors	100	0
MD	No	Wausau Center	Neurology	US-	2008	N	11	18-Jul	551.4	9.2	.	0	0	.	.	.	.	.	.	.	3	Medical doctors	100	0
MD	No	Wausau Center	Neurology	US-	2008	N	11	18-Aug	714.6	11.9	.	0	0	.	.	.	.	.	.	.	4	Medical doctors	100	0
MD	No	Wausau Center	Neurology	US-	2008	N	11	18-Sep	845	14.1	.	0	0	.	.	.	.	.	.	.	5	Medical doctors	100	0
MD	No	Wausau Center	Neurology	US-	2008	N	11	18-Oct	851.8	14.2	.	0	0	.	.	.	.	.	.	.	6	Medical doctors	100	0
MD	No	Wausau Center	Neurology	US-	2008	N	11	18-Nov	769.1	12.8	.	0	0	.	.	.	.	.	.	.	7	Medical doctors	100	0
MD	No	Wausau Center	Neurology	US-	2008	N	11	18-Dec	466.6	7.8	.	0	0	.	.	.	.	.	.	.	8	Medical doctors	100	0
MD	No	Wausau Center	Neurology	US-	2008	N	11	19-Jan	1091	18.2	.	0	0	.	.	.	.	.	.	.	9	Medical doctors	100	0
MD	No	Wausau Center	Neurology	US-	2008	N	11	19-Feb	873.1	14.6	.	0	0	.	.	.	.	.	.	.	10	Medical doctors	100	0
MD	No	Wausau Center	Neurology	US-	2008	N	11	19-Mar	872.7	14.5	.	0	0	.	.	.	.	.	.	.	11	Medical doctors	100	0
MD	No	Wausau Center	Neurology	US-	2008	N	11	19-Apr	387.5	6.5	.	0	0	.	.	.	.	.	.	.	12	Medical doctors	100	0
MD	No	Wausau Center	Neurology	US-	2008	N	11	19-May	54.3	0.9	.	0	0	.	.	.	.	.	.	.	13	Medical doctors	100	0
MD	No	Wausau Center	Neurology	US-	2008	N	11	19-Jun	2.5	0	.	0	0	.	.	.	.	.	.	.	14	Medical doctors	100	0
MD	No	Wausau Center	Neurology	US-	2008	N	11	19-Jul	7.5	0.1	.	0	0	.	.	.	.	.	.	.	15	Medical doctors	100	0
MD	No	Wausau Center	Neurology	US-	2008	N	11	19-Aug	0.6	0	.	0	0	.	.	.	.	.	.	.	16	Medical doctors	100	0
MD	No	Wisconsin Rapids Center	Family Practice	US-	2004	Y	16	18-Jun	404.4	6.7	0	0	0	0	0	0	0	0	0	0	2	Medical doctors	100	0
MD	No	Wisconsin Rapids Center	Family Practice	US-	2004	Y	16	18-Jul	460.8	7.7	0	0	0	0	0	0	0	0	0	0	3	Medical doctors	100	0
MD	No	Wisconsin Rapids Center	Family Practice	US-	2004	Y	16	18-Aug	988	16.5	0	0	0	0	0	0	0	0	0	0	4	Medical doctors	100	0
MD	No	Wisconsin Rapids Center	Family Practice	US-	2004	Y	16	18-Sep	521.7	8.7	0	0	0	0	0	0	0	0	0	0	5	Medical doctors	100	0
MD	No	Wisconsin Rapids Center	Family Practice	US-	2004	Y	16	18-Oct	940.3	15.7	0	0	0	0	0	0	0	0	0	0	6	Medical doctors	100	0
MD	No	Wisconsin Rapids Center	Family Practice	US-	2004	Y	16	18-Nov	624.8	10.4	0	0	0	0	0	0	0	0	0	0	7	Medical doctors	100	0
MD	No	Wisconsin Rapids Center	Family Practice	US-	2004	Y	16	18-Dec	718.6	12	0	0	0	0	0	0	0	0	0	0	8	Medical doctors	100	0
MD	No	Wisconsin Rapids Center	Family Practice	US-	2004	Y	16	19-Jan	864.2	14.4	0	0	0	0	0	0	0	0	0	0	9	Medical doctors	100	0
MD	No	Wisconsin Rapids Center	Family Practice	US-	2004	Y	16	19-Feb	758	12.6	70	8.7	0.1	480.4	0.2	1	36	9.8	13.2	74.1	10	Medical doctors	98.9	1.1
MD	No	Wisconsin Rapids Center	Family Practice	US-	2004	Y	16	19-Mar	255.6	4.3	2964.4	408.1	6.8	435.9	0.1	1	374	5	22	53.9	11	Medical doctors	38.5	61.5
MD	No	Wisconsin Rapids Center	Family Practice	US-	2004	Y	16	19-Apr	5	0.1	4534	521.5	8.7	521.6	0	0	398	4	20.4	57.3	12	Medical doctors	0.9	99.1
MD	No	Wisconsin Rapids Center	Family Practice	US-	2004	Y	16	19-May	8.9	0.1	5940.6	766.2	12.8	465.2	0	0	252	3	20.6	45.7	13	Medical doctors	1.1	98.9
MD	No	Wisconsin Rapids Center	Family Practice	US-	2004	Y	16	19-Jun	4.9	0.1	4558.8	681.4	11.4	401.4	0	0	27	2.5	26.1	37.6	14	Medical doctors	0.7	99.3
MD	No	Wisconsin Rapids Center	Family Practice	US-	2004	Y	16	19-Jul	4.6	0.1	5039.8	712.4	11.9	424.5	0	0	29	2.5	26.5	39.3	15	Medical doctors	0.6	99.4
MD	No	Wisconsin Rapids Center	Family Practice	US-	2004	Y	16	19-Aug	5	0.1	3592	433.3	7.2	497.4	0	0	20	2.9	19.6	48.9	16	Medical doctors	1.1	98.9
MD	No	Wisconsin Rapids Center	Family Practice	US-	2004	Y	16	19-Sep	2.1	0	5342.2	674.3	11.2	475.4	0	0	32	2.6	21	45.9	17	Medical doctors	0.3	99.7
MD	No	Wisconsin Rapids Center	Family Practice	US-	2004	Y	16	19-Oct	0.5	0	6413.9	857	14.3	449.1	0	0	10	2.4	25.7	40.5	18	Medical doctors	0.1	99.9
MD	No	Wisconsin Rapids Center	Family Practice	US-	2004	Y	16	19-Nov	0	0	5393	724.7	12.1	446.5	0	0	15	2.3	25.7	41.4	19	Medical doctors	0	100
MD	No	Wisconsin Rapids Center	Family Practice	US-	2004	Y	16	19-Dec	0	0	4192.2	497.4	8.3	505.7	0	0	11	2.3	25	46.8	20	Medical doctors	0	100
MD	No	Wisconsin Rapids Center	Family Practice	US-	2004	Y	16	20-Jan	0	0	5768.5	707.4	11.8	489.2	0	0	13	2.5	26	44	21	Medical doctors	0	100
MD	No	Wisconsin Rapids Center	Family Practice	US-	2004	Y	16	20-Feb	0	0	5578.6	622.2	10.4	538	0	0	15	2.4	26.5	51	22	Medical doctors	0	100
MD	No	Wisconsin Rapids Center	Family Practice	US-	2004	Y	16	20-Mar	0	0	3394	378.8	6.3	537.6	0	0	6	2.8	25.5	54	23	Medical doctors	0	100
MD	No	Wisconsin Rapids Center	Family Practice	US-	2004	Y	16	20-Apr	0	0	2556.5	296.3	4.9	517.8	0	0	7	3	25.8	53.1	24	Medical doctors	0	100
MD	No	Wisconsin Rapids Center	Family Practice	US-	2004	Y	16	20-May	0	0	4873	554.7	9.2	527.1	0	0	24	2.8	26.7	51.7	25	Medical doctors	0	100
MD	No	Wisconsin Rapids Center	Family Practice	US-	2004	Y	16	20-Jun	0	0	6717.1	734.9	12.2	548.4	0	0	31	3.2	26.5	55.5	26	Medical doctors	0	100
MD	No	Wisconsin Rapids Center	Family Practice	US-	2004	Y	16	20-Jun	0	0	6717.1	734.9	12.2	548.4	0	0	31	3.2	26.5	55.5	26	Medical doctors	0	100
NP	No	Marshfield Medical Center - Eau Claire	Neurology	US-	2011	N	7	18-Jun	336.7	5.6	.	0	0	.	.	.	.	.	.	.	2	Nurse Practitioner	100	0
NP	No	Marshfield Medical Center - Eau Claire	Neurology	US-	2011	N	7	18-Jul	308.2	5.1	.	0	0	.	.	.	.	.	.	.	3	Nurse Practitioner	100	0
NP	No	Marshfield Medical Center - Eau Claire	Neurology	US-	2011	N	7	18-Aug	385.1	6.4	.	0	0	.	.	.	.	.	.	.	4	Nurse Practitioner	100	0
NP	No	Marshfield Medical Center - Eau Claire	Neurology	US-	2011	N	7	18-Sep	213.6	3.6	.	0	0	.	.	.	.	.	.	.	5	Nurse Practitioner	100	0
NP	No	Marshfield Medical Center - Eau Claire	Neurology	US-	2011	N	7	18-Oct	114.4	1.9	.	0	0	.	.	.	.	.	.	.	6	Nurse Practitioner	100	0
NP	No	Marshfield Medical Center - Eau Claire	Neurology	US-	2011	N	7	18-Oct	114.4	1.9	.	0	0	.	.	.	.	.	.	.	6	Nurse Practitioner	100	0
MD	No	Marshfield Medical Center - Rice Lake	Pediatrics	US-	2019	Y	1	19-Sep	0	0	25.7	3.8	0.1	404.1	0	0	4	8.8	23.7	57.9	17	Medical doctors	0	100
MD	No	Marshfield Medical Center - Rice Lake	Pediatrics	US-	2019	Y	1	19-Oct	0	0	4484	410.5	6.8	655.4	0	0	2	2.2	18.6	83.1	18	Medical doctors	0	100
MD	No	Marshfield Medical Center - Rice Lake	Pediatrics	US-	2019	Y	1	19-Nov	0	0	3971.5	328.3	5.5	725.8	0	0	0	2.4	14	91.4	19	Medical doctors	0	100
MD	No	Marshfield Medical Center - Rice Lake	Pediatrics	US-	2019	Y	1	19-Dec	0	0	4442.5	359.9	6	740.7	0	0	4	1.7	14.1	93	20	Medical doctors	0	100
MD	No	Marshfield Medical Center - Rice Lake	Pediatrics	US-	2019	Y	1	20-Jan	0	0	5357.2	448.2	7.5	717.2	0	0	4	1.4	14.1	91	21	Medical doctors	0	100
MD	No	Marshfield Medical Center - Rice Lake	Pediatrics	US-	2019	Y	1	20-Feb	0	0	4354.7	375.2	6.3	696.4	0	0	3	1.3	14.1	88.9	22	Medical doctors	0	100
MD	No	Marshfield Medical Center - Rice Lake	Pediatrics	US-	2019	Y	1	20-Mar	0	0	3006.4	261.6	4.4	689.6	0	0	0	1.7	14.1	88.1	23	Medical doctors	0	100
MD	No	Marshfield Medical Center - Rice Lake	Pediatrics	US-	2019	Y	1	20-Apr	0	0	1222.5	110	1.8	667.1	0	0	2	1.9	19.8	82.2	24	Medical doctors	0	100
MD	No	Marshfield Medical Center - Rice Lake	Pediatrics	US-	2019	Y	1	20-May	0	0	1307.5	121.1	2	647.6	0	0	1	2	15.8	85.5	25	Medical doctors	0	100
MD	No	Marshfield Medical Center - Rice Lake	Pediatrics	US-	2019	Y	1	20-Jun	0	0	1447.8	131.9	2.2	658.8	0	0	2	1.5	15	85.7	26	Medical doctors	0	100
MD	No	Marshfield Medical Center - Rice Lake	Pediatrics	US-	2019	Y	1	20-Jun	0	0	1447.8	131.9	2.2	658.8	0	0	2	1.5	15	85.7	26	Medical doctors	0	100
MD	No	Minocqua Center	Ob-Gyn	US-	2016	Y	4	18-Jun	287.4	4.8	0	0	0	0	0	0	0	0	0	0	2	Medical doctors	100	0
MD	No	Minocqua Center	Ob-Gyn	US-	2016	Y	4	18-Jul	217.9	3.6	0	0	0	0	0	0	0	0	0	0	3	Medical doctors	100	0
MD	No	Minocqua Center	Ob-Gyn	US-	2016	Y	4	18-Aug	253.3	4.2	0	0	0	0	0	0	0	0	0	0	4	Medical doctors	100	0
MD	No	Minocqua Center	Ob-Gyn	US-	2016	Y	4	18-Sep	200.7	3.3	0	0	0	0	0	0	0	0	0	0	5	Medical doctors	100	0
MD	No	Minocqua Center	Ob-Gyn	US-	2016	Y	4	18-Oct	341.2	5.7	0	0	0	0	0	0	0	0	0	0	6	Medical doctors	100	0
MD	No	Minocqua Center	Ob-Gyn	US-	2016	Y	4	18-Nov	236.4	3.9	0	0	0	0	0	0	0	0	0	0	7	Medical doctors	100	0
MD	No	Minocqua Center	Ob-Gyn	US-	2016	Y	4	18-Dec	279.1	4.7	0	0	0	0	0	0	0	0	0	0	8	Medical doctors	100	0
MD	No	Minocqua Center	Ob-Gyn	US-	2016	Y	4	19-Jan	303.9	5.1	0	0	0	0	0	0	0	0	0	0	9	Medical doctors	100	0
MD	No	Minocqua Center	Ob-Gyn	US-	2016	Y	4	19-Feb	155.5	2.6	0	0	0	0	0	0	0	0	0	0	10	Medical doctors	100	0
MD	No	Minocqua Center	Ob-Gyn	US-	2016	Y	4	19-Mar	308.6	5.1	0	0	0	0	0	0	0	0	0	0	11	Medical doctors	100	0
MD	No	Minocqua Center	Ob-Gyn	US-	2016	Y	4	19-Apr	122.3	2	431.7	39.3	0.7	658.5	2.2	1	23	4.6	8.6	80.6	12	Medical doctors	75.7	24.3
MD	No	Minocqua Center	Ob-Gyn	US-	2016	Y	4	19-May	25.3	0.4	1571.1	146.8	2.4	642.1	0	0	37	4.7	9.5	77.9	13	Medical doctors	14.7	85.3
MD	No	Minocqua Center	Ob-Gyn	US-	2016	Y	4	19-Jun	15.9	0.3	1631.7	163.2	2.7	599.9	0	0	21	4.4	10.7	68.2	14	Medical doctors	8.9	91.1
MD	No	Minocqua Center	Ob-Gyn	US-	2016	Y	4	19-Jul	120.1	2	1177.1	114	1.9	619.3	0	0	8	3.5	11.6	68.5	15	Medical doctors	51.3	48.7
MD	No	Minocqua Center	Ob-Gyn	US-	2016	Y	4	19-Aug	38.7	0.6	1116.5	107.9	1.8	620.9	0	0	14	2.6	10.9	67.1	16	Medical doctors	26.4	73.6
MD	No	Minocqua Center	Ob-Gyn	US-	2016	Y	4	19-Sep	47.6	0.8	522.9	50.3	0.8	624.3	0	0	5	3.3	10.8	66.1	17	Medical doctors	48.6	51.4
MD	No	Minocqua Center	Ob-Gyn	US-	2016	Y	4	19-Oct	38.5	0.6	1381.5	130.6	2.2	634.5	0	0	11	3.1	10.9	69.3	18	Medical doctors	22.8	77.2
MD	No	Minocqua Center	Ob-Gyn	US-	2016	Y	4	19-Nov	43.1	0.7	1008.1	135.2	2.3	447.4	0	0	9	3.6	31	56.2	19	Medical doctors	24.2	75.8
MD	No	Minocqua Center	Ob-Gyn	US-	2016	Y	4	19-Dec	36.5	0.6	726.6	94.1	1.6	463	0	0	12	2.9	29.2	56.5	20	Medical doctors	27.9	72.1
MD	No	Minocqua Center	Ob-Gyn	US-	2016	Y	4	20-Jan	31.2	0.5	1237.8	157.2	2.6	472.6	0	0	13	3.8	30.1	53.9	21	Medical doctors	16.6	83.4
MD	No	Minocqua Center	Ob-Gyn	US-	2016	Y	4	20-Feb	32.7	0.5	1223.7	147.4	2.5	498.1	0	0	11	3.8	30.1	55.3	22	Medical doctors	18.2	81.8
MD	No	Minocqua Center	Ob-Gyn	US-	2016	Y	4	20-Mar	12.5	0.2	269.9	32.7	0.5	494.5	0	0	4	2.3	30.4	53.7	23	Medical doctors	27.7	72.3
MD	No	Minocqua Center	Ob-Gyn	US-	2016	Y	4	20-Apr	8.8	0.1	186.6	25.3	0.4	441.8	0	0	5	3.7	34.9	44.1	24	Medical doctors	25.8	74.2
MD	No	Minocqua Center	Ob-Gyn	US-	2016	Y	4	20-May	29.3	0.5	694.4	100.5	1.7	414.7	0	0	14	3.2	34.5	43.2	25	Medical doctors	22.6	77.4
MD	No	Minocqua Center	Ob-Gyn	US-	2016	Y	4	20-Jun	30	0.5	977.7	110	1.8	533.3	0	0	12	3.1	27.4	59.8	26	Medical doctors	21.4	78.6
MD	No	Minocqua Center	Ob-Gyn	US-	2016	Y	4	20-Jun	30	0.5	977.7	110	1.8	533.3	0	0	12	3.1	27.4	59.8	26	Medical doctors	21.4	78.6
DO	No	Stettin Center	Family Practice	US-	2013	Y	7	18-Jun	570.7	9.5	0	0	0	0	0	0	0	0	0	0	2	Medical doctors	100	0
DO	No	Stettin Center	Family Practice	US-	2013	Y	7	18-Jul	227.1	3.8	0	0	0	0	0	0	0	0	0	0	3	Medical doctors	100	0
DO	No	Stettin Center	Family Practice	US-	2013	Y	7	18-Aug	333.4	5.6	0	0	0	0	0	0	0	0	0	0	4	Medical doctors	100	0
DO	No	Stettin Center	Family Practice	US-	2013	Y	7	18-Sep	174.3	2.9	0	0	0	0	0	0	0	0	0	0	5	Medical doctors	100	0
DO	No	Stettin Center	Family Practice	US-	2013	Y	7	18-Oct	248.4	4.1	.	0	0	.	.	.	.	.	.	.	6	Medical doctors	100	0
DO	No	Stettin Center	Family Practice	US-	2013	Y	7	18-Nov	152.3	2.5	0	0	0	0	0	0	0	0	0	0	7	Medical doctors	100	0
DO	No	Stettin Center	Family Practice	US-	2013	Y	7	18-Dec	140.1	2.3	0	0	0	0	0	0	0	0	0	0	8	Medical doctors	100	0
DO	No	Stettin Center	Family Practice	US-	2013	Y	7	19-Jan	115.9	1.9	159.3	15.8	0.3	606.9	0	0	4	5.5	14.9	77.5	9	Medical doctors	88	12
DO	No	Stettin Center	Family Practice	US-	2013	Y	7	19-Feb	121.2	2	146.7	14.4	0.2	611.8	0	0	0	5.3	12.6	81.6	10	Medical doctors	89.4	10.6
DO	No	Stettin Center	Family Practice	US-	2013	Y	7	19-Mar	23.1	0.4	487.6	49.5	0.8	591.2	0	0	8	3.2	12	75.6	11	Medical doctors	31.8	68.2
DO	No	Stettin Center	Family Practice	US-	2013	Y	7	19-Apr	4.9	0.1	1687.7	189.9	3.2	533.2	0	0	11	3.5	12	67.7	12	Medical doctors	2.5	97.5
DO	No	Stettin Center	Family Practice	US-	2013	Y	7	19-May	0	0	1760.1	173.1	2.9	610.1	0	0	6	3	12	63.5	13	Medical doctors	0	100
DO	No	Stettin Center	Family Practice	US-	2013	Y	7	19-Jun	0	0	1244.5	143.3	2.4	521.1	0	0	4	3	12	55.6	14	Medical doctors	0	100
DO	No	Stettin Center	Family Practice	US-	2013	Y	7	19-Jul	0.7	0	2119.4	217.7	3.6	584.1	0	0	4	3	11.9	59.8	15	Medical doctors	0.3	99.7
DO	No	Stettin Center	Family Practice	US-	2013	Y	7	19-Aug	0	0	1969.9	192.1	3.2	615.3	0	0	3	3.2	15.8	62.9	16	Medical doctors	0	100
DO	No	Stettin Center	Family Practice	US-	2013	Y	7	19-Sep	3.6	0.1	2541.9	205.7	3.4	741.6	0	0	0	3.2	19.4	82.5	17	Medical doctors	1.7	98.3
DO	No	Stettin Center	Family Practice	US-	2013	Y	7	19-Oct	1.5	0	1278.2	108.5	1.8	706.8	0	0	1	2.8	19.7	79.4	18	Medical doctors	1.4	98.6
DO	No	Stettin Center	Family Practice	US-	2013	Y	7	19-Nov	0.2	0	2178.2	177.1	3	738.1	0	0	3	2.9	18.9	83.4	19	Medical doctors	0.1	99.9
DO	No	Stettin Center	Family Practice	US-	2013	Y	7	19-Dec	1	0	1838.7	147	2.5	750.4	0	0	0	2.6	19.8	85.4	20	Medical doctors	0.7	99.3
DO	No	Stettin Center	Family Practice	US-	2013	Y	7	20-Jan	0.3	0	4661.4	380.4	6.3	735.2	0	0	2	2.7	20.1	80.8	21	Medical doctors	0.1	99.9
DO	No	Stettin Center	Family Practice	US-	2013	Y	7	20-Feb	0.1	0	4501.8	365	6.1	740.1	0	0	1	3.3	20	78.6	22	Medical doctors	0	100
DO	No	Stettin Center	Family Practice	US-	2013	Y	7	20-Mar	0.1	0	2206.9	184.7	3.1	717	0	0	0	4.4	19	76.9	23	Medical doctors	0.1	99.9
DO	No	Stettin Center	Family Practice	US-	2013	Y	7	20-Jun	0	0	325.6	27.4	0.5	712.9	0	0	0	4.7	19.3	77.6	26	Medical doctors	0	100
DO	No	Stettin Center	Family Practice	US-	2013	Y	7	20-Jun	0	0	325.6	27.4	0.5	712.9	0	0	0	4.7	19.3	77.6	26	Medical doctors	0	100
MD	No	Marshfield Medical Center	Neurology	US-	2016	Y	4	18-Jun	450.2	7.5	0	0	0	0	0	0	0	0	0	0	2	Medical doctors	100	0
MD	No	Marshfield Medical Center	Neurology	US-	2016	Y	4	18-Jul	622.6	10.4	0	0	0	0	0	0	0	0	0	0	3	Medical doctors	100	0
MD	No	Marshfield Medical Center	Neurology	US-	2016	Y	4	18-Aug	617.9	10.3	2.2	0.6	0	207.4	0	0	3	17	16.9	58.5	4	Medical doctors	99.9	0.1
MD	No	Marshfield Medical Center	Neurology	US-	2016	Y	4	18-Sep	463.4	7.7	0	0	0	0	0	0	0	0	0	0	5	Medical doctors	100	0
MD	No	Marshfield Medical Center	Neurology	US-	2016	Y	4	18-Oct	752.6	12.5	0	0	0	0	0	0	0	0	0	0	6	Medical doctors	100	0
MD	No	Marshfield Medical Center	Neurology	US-	2016	Y	4	18-Nov	573.2	9.6	0	0	0	0	0	0	0	0	0	0	7	Medical doctors	100	0
MD	No	Marshfield Medical Center	Neurology	US-	2016	Y	4	18-Dec	246.9	4.1	119.8	10.2	0.2	703.4	0	0	0	0.7	11.8	86	8	Medical doctors	96	4
MD	No	Marshfield Medical Center	Neurology	US-	2016	Y	4	19-Jan	738.9	12.3	0	0	0	0	0	0	0	0	0	0	9	Medical doctors	100	0
MD	No	Marshfield Medical Center	Neurology	US-	2016	Y	4	19-Feb	563.1	9.4	0	0	0	0	0	0	0	0	0	0	10	Medical doctors	100	0
MD	No	Marshfield Medical Center	Neurology	US-	2016	Y	4	19-Mar	450.1	7.5	0	0	0	0	0	0	0	0	0	0	11	Medical doctors	100	0
MD	No	Marshfield Medical Center	Neurology	US-	2016	Y	4	19-Apr	463.4	7.7	0	0	0	0	0	0	0	0	0	0	12	Medical doctors	100	0
MD	No	Marshfield Medical Center	Neurology	US-	2016	Y	4	19-May	36.9	0.6	4082.8	393	6.6	623.3	0	0	8	3.4	10.3	65.6	13	Medical doctors	8.6	91.4
MD	No	Marshfield Medical Center	Neurology	US-	2016	Y	4	19-Jun	3.5	0.1	4278.4	434.6	7.2	590.6	0	0	6	3.5	10.2	62.5	14	Medical doctors	0.8	99.2
MD	No	Marshfield Medical Center	Neurology	US-	2016	Y	4	19-Jul	0	0	3947.4	402.6	6.7	588.3	0	0	43	4.4	13.1	62.9	15	Medical doctors	0	100
MD	No	Marshfield Medical Center	Neurology	US-	2016	Y	4	19-Aug	0	0	5438.7	495	8.3	659.2	0	0	20	3.3	13.6	65.2	16	Medical doctors	0	100
MD	No	Marshfield Medical Center	Neurology	US-	2016	Y	4	19-Sep	0	0	4074.7	404.2	6.7	604.9	0	0	15	4.4	14	60.4	17	Medical doctors	0	100
MD	No	Marshfield Medical Center	Neurology	US-	2016	Y	4	19-Oct	0	0	4214.4	399.9	6.7	632.3	0	0	3	4.6	13.3	59.7	18	Medical doctors	0	100
MD	No	Marshfield Medical Center	Neurology	US-	2016	Y	4	19-Nov	0	0	2919.6	296.7	4.9	590.4	0	0	3	4.7	15.2	59.2	19	Medical doctors	0	100
MD	No	Marshfield Medical Center	Neurology	US-	2016	Y	4	19-Dec	0	0	2982	311.3	5.2	574.8	0	0	11	3.9	15.8	65.6	20	Medical doctors	0	100
MD	No	Marshfield Medical Center	Neurology	US-	2016	Y	4	20-Jan	0	0	3550.5	331.5	5.5	642.6	0	0	10	3.4	13	71.7	21	Medical doctors	0	100
MD	No	Marshfield Medical Center	Neurology	US-	2016	Y	4	20-Feb	0	0	4150.2	419.6	7	593.5	0	0	25	4.8	12.7	68.4	22	Medical doctors	0	100
MD	No	Marshfield Medical Center	Neurology	US-	2016	Y	4	20-Mar	0	0	1971.6	196.9	3.3	600.9	0	0	4	4.1	12.7	67.6	23	Medical doctors	0	100
MD	No	Marshfield Medical Center	Neurology	US-	2016	Y	4	20-Apr	0	0	2298.3	233.6	3.9	590.4	0	0	1	4.6	11.8	67.8	24	Medical doctors	0	100
MD	No	Marshfield Medical Center	Neurology	US-	2016	Y	4	20-May	0	0	4123.9	386.2	6.4	640.7	0	0	7	3.2	12.6	70.7	25	Medical doctors	0	100
MD	No	Marshfield Medical Center	Neurology	US-	2016	Y	4	20-Jun	0	0	6356.8	605	10.1	630.4	0	0	49	4.1	11.6	71.9	26	Medical doctors	0	100
MD	No	Marshfield Medical Center	Neurology	US-	2016	Y	4	20-Jun	0	0	6356.8	605	10.1	630.4	0	0	49	4.1	11.6	71.9	26	Medical doctors	0	100
MD	No	Marshfield Medical Center	Pediatrics	US-	2015	N	3	18-Jun	261	4.4	.	0	0	.	.	.	.	.	.	.	2	Medical doctors	100	0
MD	No	Marshfield Medical Center	Pediatrics	US-	2015	N	3	18-Jun	261	4.4	.	0	0	.	.	.	.	.	.	.	2	Medical doctors	100	0
MD	No		Orthopediatrics	International-	2013	Y	7	18-Jun	514.8	8.6	.	0	0	.	.	.	.	.	.	.	2	Medical doctors	100	0
MD	No		Orthopediatrics	International-	2013	Y	7	18-Jul	310.8	5.2	.	0	0	.	.	.	.	.	.	.	3	Medical doctors	100	0
MD	No		Orthopediatrics	International-	2013	Y	7	18-Aug	724.1	12.1	.	0	0	.	.	.	.	.	.	.	4	Medical doctors	100	0
MD	No		Orthopediatrics	International-	2013	Y	7	18-Sep	565.3	9.4	.	0	0	.	.	.	.	.	.	.	5	Medical doctors	100	0
MD	No		Orthopediatrics	International-	2013	Y	7	18-Oct	651.1	10.9	.	0	0	.	.	.	.	.	.	.	6	Medical doctors	100	0
MD	No		Orthopediatrics	International-	2013	Y	7	18-Nov	378.3	6.3	.	0	0	.	.	.	.	.	.	.	7	Medical doctors	100	0
MD	No		Orthopediatrics	International-	2013	Y	7	18-Dec	502.9	8.4	.	0	0	.	.	.	.	.	.	.	8	Medical doctors	100	0
MD	No		Orthopediatrics	International-	2013	Y	7	19-Jan	667.1	11.1	.	0	0	.	.	.	.	.	.	.	9	Medical doctors	100	0
MD	No		Orthopediatrics	International-	2013	Y	7	19-Feb	383.3	6.4	.	0	0	.	.	.	.	.	.	.	10	Medical doctors	100	0
MD	No		Orthopediatrics	International-	2013	Y	7	19-Mar	402.6	6.7	.	0	0	.	.	.	.	.	.	.	11	Medical doctors	100	0
MD	No		Orthopediatrics	International-	2013	Y	7	19-Apr	430.1	7.2	.	0	0	.	.	.	.	.	.	.	12	Medical doctors	100	0
MD	No		Orthopediatrics	International-	2013	Y	7	19-May	469.9	7.8	.	0	0	.	.	.	.	.	.	.	13	Medical doctors	100	0
MD	No		Orthopediatrics	International-	2013	Y	7	19-Jun	259.8	4.3	.	0	0	.	.	.	.	.	.	.	14	Medical doctors	100	0
MD	No		Orthopediatrics	International-	2013	Y	7	19-Jul	227.4	3.8	.	0	0	.	.	.	.	.	.	.	15	Medical doctors	100	0
MD	No		Orthopediatrics	International-	2013	Y	7	19-Aug	53.1	0.9	.	0	0	.	.	.	.	.	.	.	16	Medical doctors	100	0
MD	No		Orthopediatrics	International-	2013	Y	7	19-Sep	65.5	1.1	.	0	0	.	.	.	.	.	.	.	17	Medical doctors	100	0
MD	No		Orthopediatrics	International-	2013	Y	7	19-Oct	34.3	0.6	.	0	0	.	.	.	.	.	.	.	18	Medical doctors	100	0
MD	No		Orthopediatrics	International-	2013	Y	7	19-Nov	62.5	1	.	0	0	.	.	.	.	.	.	.	19	Medical doctors	100	0
MD	No		Orthopediatrics	International-	2013	Y	7	19-Dec	21.3	0.4	.	0	0	.	.	.	.	.	.	.	20	Medical doctors	100	0
MD	No		Orthopediatrics	International-	2013	Y	7	20-Jan	14	0.2	.	0	0	.	.	.	.	.	.	.	21	Medical doctors	100	0
MD	No		Orthopediatrics	International-	2013	Y	7	20-Feb	33.7	0.6	.	0	0	.	.	.	.	.	.	.	22	Medical doctors	100	0
MD	No		Orthopediatrics	International-	2013	Y	7	20-Mar	15.4	0.3	.	0	0	.	.	.	.	.	.	.	23	Medical doctors	100	0
MD	No		Orthopediatrics	International-	2013	Y	7	20-Mar	15.4	0.3	.	0	0	.	.	.	.	.	.	.	23	Medical doctors	100	0
NP	No	Marshfield Medical Center	Sleep Lab	US-	2000	Y	20	18-Jun	978.8	16.3	0	0	0	0	0	0	0	0	0	0	2	Nurse Practitioner	100	0
NP	No	Marshfield Medical Center	Sleep Lab	US-	2000	Y	20	18-Jul	228.1	3.8	0	0	0	0	0	0	0	0	0	0	3	Nurse Practitioner	100	0
NP	No	Marshfield Medical Center	Sleep Lab	US-	2000	Y	20	18-Aug	952.8	15.9	85.9	10.6	0.2	485	0	0	4	5.4	11.3	84.9	4	Nurse Practitioner	98.9	1.1
NP	No	Marshfield Medical Center	Sleep Lab	US-	2000	Y	20	18-Sep	851.7	14.2	0	0	0	0	0	0	0	0	0	0	5	Nurse Practitioner	100	0
NP	No	Marshfield Medical Center	Sleep Lab	US-	2000	Y	20	18-Oct	986.2	16.4	0	0	0	0	0	0	0	0	0	0	6	Nurse Practitioner	100	0
NP	No	Marshfield Medical Center	Sleep Lab	US-	2000	Y	20	18-Nov	841.9	14	0	0	0	0	0	0	0	0	0	0	7	Nurse Practitioner	100	0
NP	No	Marshfield Medical Center	Sleep Lab	US-	2000	Y	20	18-Dec	823.4	13.7	0	0	0	0	0	0	0	0	0	0	8	Nurse Practitioner	100	0
NP	No	Marshfield Medical Center	Sleep Lab	US-	2000	Y	20	19-Jan	1199.6	20	0	0	0	0	0	0	0	0	0	0	9	Nurse Practitioner	100	0
NP	No	Marshfield Medical Center	Sleep Lab	US-	2000	Y	20	19-Feb	643.5	10.7	0	0	0	0	0	0	0	0	0	0	10	Nurse Practitioner	100	0
NP	No	Marshfield Medical Center	Sleep Lab	US-	2000	Y	20	19-Mar	968.1	16.1	0	0	0	0	0	0	0	0	0	0	11	Nurse Practitioner	100	0
NP	No	Marshfield Medical Center	Sleep Lab	US-	2000	Y	20	19-Apr	995.5	16.6	0	0	0	0	0	0	0	0	0	0	12	Nurse Practitioner	100	0
NP	No	Marshfield Medical Center	Sleep Lab	US-	2000	Y	20	19-May	1045.8	17.4	112.4	13.8	0.2	488.7	0	0	10	6.9	9.4	58.6	13	Nurse Practitioner	98.7	1.3
NP	No	Marshfield Medical Center	Sleep Lab	US-	2000	Y	20	19-Jun	425.5	7.1	4118.8	378.5	6.3	652.9	0	0	8	4	9	65.8	14	Nurse Practitioner	52.9	47.1
NP	No	Marshfield Medical Center	Sleep Lab	US-	2000	Y	20	19-Jul	191.9	3.2	3201.4	277.7	4.6	691.8	0	0	4	4.5	8.7	67.8	15	Nurse Practitioner	40.9	59.1
NP	No	Marshfield Medical Center	Sleep Lab	US-	2000	Y	20	19-Aug	146.6	2.4	3192	262.4	4.4	729.9	0	0	3	3.7	9.1	71.3	16	Nurse Practitioner	35.8	64.2
NP	No	Marshfield Medical Center	Sleep Lab	US-	2000	Y	20	19-Sep	359.4	6	4246.7	351.5	5.9	724.9	0	0	7	4	9.3	68.8	17	Nurse Practitioner	50.6	49.4
NP	No	Marshfield Medical Center	Sleep Lab	US-	2000	Y	20	19-Oct	177.4	3	7346	661.9	11	665.9	0	0	15	3.5	15.1	60.7	18	Nurse Practitioner	21.1	78.9
NP	No	Marshfield Medical Center	Sleep Lab	US-	2000	Y	20	19-Nov	6.3	0.1	6949.6	604.4	10.1	689.9	0	0	8	2.6	17.8	61	19	Nurse Practitioner	1	99
NP	No	Marshfield Medical Center	Sleep Lab	US-	2000	Y	20	19-Dec	1.9	0	7131.9	636.9	10.6	671.9	0	0	13	3.6	18.3	74.4	20	Nurse Practitioner	0.3	99.7
NP	No	Marshfield Medical Center	Sleep Lab	US-	2000	Y	20	20-Jan	3.6	0.1	8131.1	759.6	12.7	642.3	0	0	8	2.7	18.6	67.1	21	Nurse Practitioner	0.5	99.5
NP	No	Marshfield Medical Center	Sleep Lab	US-	2000	Y	20	20-Feb	0.2	0	5958.4	539	9	663.2	0	0	3	2.7	19.7	64.8	22	Nurse Practitioner	0	100
NP	No	Marshfield Medical Center	Sleep Lab	US-	2000	Y	20	20-Mar	0.5	0	4872.4	448.5	7.5	651.8	0	0	6	2.9	19	60.5	23	Nurse Practitioner	0.1	99.9
NP	No	Marshfield Medical Center	Sleep Lab	US-	2000	Y	20	20-Apr	1.7	0	5948.2	553.1	9.2	645.3	0	0	7	2.7	23.4	67.3	24	Nurse Practitioner	0.3	99.7
NP	No	Marshfield Medical Center	Sleep Lab	US-	2000	Y	20	20-May	11.3	0.2	6134.6	551.5	9.2	667.4	0	0	13	2.6	20.7	69.1	25	Nurse Practitioner	2	98
NP	No	Marshfield Medical Center	Sleep Lab	US-	2000	Y	20	20-Jun	14.9	0.2	7171.1	645	10.8	667.1	0	0	8	2.7	20.7	65.7	26	Nurse Practitioner	2.3	97.7
NP	No	Marshfield Medical Center	Sleep Lab	US-	2000	Y	20	20-Jun	14.9	0.2	7171.1	645	10.8	667.1	0	0	8	2.7	20.7	65.7	26	Nurse Practitioner	2.3	97.7
PT	No	Chippewa Falls Center	Physical Therapy		1987	N	33	19-Jan	0	0	47.4	6.7	0.1	421.9	0	0	7	12.5	21.2	65.4	9	Therapists	0	100
PT	No	Chippewa Falls Center	Physical Therapy		1987	N	33	19-Sep	0.5	0	.	0	0	.	.	.	.	.	.	.	17	Therapists	100	0
PT	No	Chippewa Falls Center	Physical Therapy		1987	N	33	19-Jan	0	0	204.6	35.5	0.6	346.1	0	0	5	7.2	14	55.4	9	Therapists	0	100
PT	No	Chippewa Falls Center	Physical Therapy		1987	N	33	19-Feb	0	0	20.2	2.5	0	493.7	0	0	1	12.6	14.5	76.2	10	Therapists	0	100
PT	No	Chippewa Falls Center	Physical Therapy		1987	N	33	19-Mar	0	0	72.4	8.3	0.1	523.5	0	0	0	12	11	76	11	Therapists	0	100
PT	No	Chippewa Falls Center	Physical Therapy		1987	N	33	19-Apr	0	0	568	60.6	1	562.6	0	0	5	5.4	11.9	78.9	12	Therapists	0	100
PT	No	Chippewa Falls Center	Physical Therapy		1987	N	33	19-Aug	0	0	3.2	0.4	0	440.8	0	0	0	5.5	13.8	64.6	16	Therapists	0	100
PT	No	Chippewa Falls Center	Physical Therapy		1987	N	33	20-Jan	0.5	0	.	0	0	.	.	.	.	.	.	.	21	Therapists	100	0
MD	No	Marshfield Medical Center - Ladysmith	Emergency Department	US-	2018	Y	2	19-Jul	0	0	355.4	33.8	0.6	631.4	0	0	6	2.5	22.1	78.4	15	Medical doctors	0	100
MD	No	Marshfield Medical Center - Ladysmith	Emergency Department	US-	2018	Y	2	19-Aug	0	0	617	64.2	1.1	577	0	0	1	2.9	17.4	74.3	16	Medical doctors	0	100
MD	No	Marshfield Medical Center - Ladysmith	Emergency Department	US-	2018	Y	2	19-Sep	0	0	634.4	71.8	1.2	530.2	0	0	4	3.2	18.2	69.5	17	Medical doctors	0	100
MD	No	Marshfield Medical Center - Ladysmith	Emergency Department	US-	2018	Y	2	19-Oct	0	0	1124.1	118.6	2	568.8	0	0	1	3.3	16.6	76	18	Medical doctors	0	100
MD	No	Marshfield Medical Center - Ladysmith	Emergency Department	US-	2018	Y	2	19-Nov	0	0	709	72.2	1.2	589	0	0	0	4.1	16.2	75.4	19	Medical doctors	0	100
MD	No	Marshfield Medical Center - Ladysmith	Emergency Department	US-	2018	Y	2	19-Dec	0	0	530.1	55.3	0.9	575	0	0	1	4	16.5	71.9	20	Medical doctors	0	100
MD	No	Marshfield Medical Center - Ladysmith	Emergency Department	US-	2018	Y	2	20-Jan	0	0	454.5	47.9	0.8	569.7	0	0	0	3.2	19.2	69.6	21	Medical doctors	0	100
MD	No	Marshfield Medical Center - Ladysmith	Emergency Department	US-	2018	Y	2	20-Feb	0	0	255.5	28.1	0.5	545.5	0	0	1	4.6	17.3	69.2	22	Medical doctors	0	100
MD	No	Marshfield Medical Center - Ladysmith	Emergency Department	US-	2018	Y	2	20-Mar	0	0	274.3	30	0.5	548.9	0	0	0	3.2	19.2	67.5	23	Medical doctors	0	100
MD	No	Marshfield Medical Center - Ladysmith	Emergency Department	US-	2018	Y	2	20-Apr	0	0	449.2	48.1	0.8	560.2	0	0	0	2.6	17.3	68.8	24	Medical doctors	0	100
MD	No	Marshfield Medical Center - Ladysmith	Emergency Department	US-	2018	Y	2	20-May	0	0	277.9	28.8	0.5	578.1	0	0	0	1.8	16.4	69.7	25	Medical doctors	0	100
MD	No	Marshfield Medical Center - Ladysmith	Emergency Department	US-	2018	Y	2	20-Jun	0	0	249.5	26	0.4	576.5	0	0	0	1.8	15.1	68.8	26	Medical doctors	0	100
MD	No	Marshfield Medical Center - Ladysmith	Emergency Department	US-	2018	Y	2	20-Jun	0	0	249.5	26	0.4	576.5	0	0	0	1.8	15.1	68.8	26	Medical doctors	0	100
PT	No	Woodruff Center	Physical Therapy	US-	2018	Y	2	18-Jun	2.3	0	0	0	0	0	0	0	0	0	0	0	2	Therapists	100	0
PT	No	Woodruff Center	Physical Therapy	US-	2018	Y	2	18-Jul	4.4	0.1	0	0	0	0	0	0	0	0	0	0	3	Therapists	100	0
PT	No	Woodruff Center	Physical Therapy	US-	2018	Y	2	18-Aug	0.6	0	0	0	0	0	0	0	0	0	0	0	4	Therapists	100	0
PT	No	Woodruff Center	Physical Therapy	US-	2018	Y	2	18-Oct	0.3	0	0	0	0	0	0	0	0	0	0	0	6	Therapists	100	0
PT	No	Woodruff Center	Physical Therapy	US-	2018	Y	2	19-Jan	0	0	0.5	0.3	0	93.1	0	0	0	81.3	16.3	29.4	9	Therapists	0	100
PT	No	Woodruff Center	Physical Therapy	US-	2018	Y	2	19-Feb	0	0	368.4	42.3	0.7	523	0	0	39	5.9	26.7	64.1	10	Therapists	0	100
NP	No	Marshfield Medical Center - Rice Lake	Hospitalist	US-	2015	N	7	18-Jul	2.4	0	.	0	0	.	.	.	.	.	.	.	3	Nurse Practitioner	100	0
NP	No	Marshfield Medical Center - Rice Lake	Hospitalist	US-	2015	N	7	18-Aug	8.4	0.1	.	0	0	.	.	.	.	.	.	.	4	Nurse Practitioner	100	0
NP	No	Marshfield Medical Center - Rice Lake	Hospitalist	US-	2015	N	7	18-Aug	8.4	0.1	.	0	0	.	.	.	.	.	.	.	4	Nurse Practitioner	100	0
MD	No	Wausau Center	Gastroenterology	US-	2020	N	0	20-Mar	0	0	366.1	32.7	0.5	671.8	0	0	3	2.4	7.6	75	23	Medical doctors	0	100
MD	No	Wausau Center	Gastroenterology	US-	2020	N	0	20-Apr	0	0	209.3	19.5	0.3	643.4	0	0	1	0.9	8.5	73	24	Medical doctors	0	100
MD	No	Wausau Center	Gastroenterology	US-	2020	N	0	20-May	0	0	2111	188.2	3.1	672.9	0	0	3	2.1	8.6	73.6	25	Medical doctors	0	100
MD	No	Wausau Center	Gastroenterology	US-	2020	N	0	20-Jun	0	0	2188	203.7	3.4	644.5	0	0	11	3	14.3	67.8	26	Medical doctors	0	100
MD	No	Wausau Center	Gastroenterology	US-	2020	N	0	20-Jun	0	0	2188	203.7	3.4	644.5	0	0	11	3	14.3	67.8	26	Medical doctors	0	100
MD	No	Marshfield Medical Center - Eau Claire	Internal Medicine	International-	2004	Y	16	18-Jun	554.9	9.2	0	0	0	0	0	0	0	0	0	0	2	Medical doctors	100	0
MD	No	Marshfield Medical Center - Eau Claire	Internal Medicine	International-	2004	Y	16	18-Jul	659.8	11	0	0	0	0	0	0	0	0	0	0	3	Medical doctors	100	0
MD	No	Marshfield Medical Center - Eau Claire	Internal Medicine	International-	2004	Y	16	18-Aug	254	4.2	0	0	0	0	0	0	0	0	0	0	4	Medical doctors	100	0
MD	No	Marshfield Medical Center - Eau Claire	Internal Medicine	International-	2004	Y	16	18-Sep	683.4	11.4	0	0	0	0	0	0	0	0	0	0	5	Medical doctors	100	0
MD	No	Marshfield Medical Center - Eau Claire	Internal Medicine	International-	2004	Y	16	18-Oct	960.8	16	0	0	0	0	0	0	0	0	0	0	6	Medical doctors	100	0
MD	No	Marshfield Medical Center - Eau Claire	Internal Medicine	International-	2004	Y	16	18-Nov	565.7	9.4	0	0	0	0	0	0	0	0	0	0	7	Medical doctors	100	0
MD	No	Marshfield Medical Center - Eau Claire	Internal Medicine	International-	2004	Y	16	18-Dec	888.3	14.8	0	0	0	0	0	0	0	0	0	0	8	Medical doctors	100	0
MD	No	Marshfield Medical Center - Eau Claire	Internal Medicine	International-	2004	Y	16	19-Jan	1217.2	20.3	0	0	0	0	0	0	0	0	0	0	9	Medical doctors	100	0
MD	No	Marshfield Medical Center - Eau Claire	Internal Medicine	International-	2004	Y	16	19-Feb	770.2	12.8	0	0	0	0	0	0	0	0	0	0	10	Medical doctors	100	0
MD	No	Marshfield Medical Center - Eau Claire	Internal Medicine	International-	2004	Y	16	19-Mar	692.1	11.5	0	0	0	0	0	0	0	0	0	0	11	Medical doctors	100	0
MD	No	Marshfield Medical Center - Eau Claire	Internal Medicine	International-	2004	Y	16	19-Apr	1042.8	17.4	0	0	0	0	0	0	0	0	0	0	12	Medical doctors	100	0
MD	No	Marshfield Medical Center - Eau Claire	Internal Medicine	International-	2004	Y	16	19-May	961.8	16	393.9	49.4	0.8	478.3	0	0	46	6	27.1	58.2	13	Medical doctors	95.1	4.9
MD	No	Marshfield Medical Center - Eau Claire	Internal Medicine	International-	2004	Y	16	19-Jun	151.5	2.5	5031.3	720.6	12	418.9	0	0	270	2.9	28.1	47.3	14	Medical doctors	17.4	82.6
MD	No	Marshfield Medical Center - Eau Claire	Internal Medicine	International-	2004	Y	16	19-Jul	0	0	6774	998.7	16.6	407	0	0	100	3.3	27.5	43.9	15	Medical doctors	0	100
MD	No	Marshfield Medical Center - Eau Claire	Internal Medicine	International-	2004	Y	16	19-Sep	5.4	0.1	6335.9	869.9	14.5	437	0	0	23	2.8	26.5	45.5	17	Medical doctors	0.6	99.4
MD	No	Marshfield Medical Center - Eau Claire	Internal Medicine	International-	2004	Y	16	19-Oct	3.1	0.1	7128	916.9	15.3	466.4	0	0	26	2.9	26.5	47.1	18	Medical doctors	0.3	99.7
MD	No	Marshfield Medical Center - Eau Claire	Internal Medicine	International-	2004	Y	16	19-Nov	0	0	5248.7	639.3	10.7	492.6	0	0	31	2.7	26.3	51.2	19	Medical doctors	0	100
MD	No	Marshfield Medical Center - Eau Claire	Internal Medicine	International-	2004	Y	16	19-Dec	0	0	5127.3	617.1	10.3	498.5	0	0	6	2.5	26.2	52.9	20	Medical doctors	0	100
MD	No	Marshfield Medical Center - Eau Claire	Internal Medicine	International-	2004	Y	16	20-Jan	0	0	6720.7	814.1	13.6	495.3	0	0	16	3	26.5	52.8	21	Medical doctors	0	100
MD	No	Marshfield Medical Center - Eau Claire	Internal Medicine	International-	2004	Y	16	20-Feb	0	0	5717.6	587.2	9.8	584.2	0	0	21	3.1	26	62.9	22	Medical doctors	0	100
MD	No	Marshfield Medical Center - Eau Claire	Internal Medicine	International-	2004	Y	16	20-Mar	4.6	0.1	4866.7	486.9	8.1	599.7	0	0	5	3.4	25.5	63.7	23	Medical doctors	0.9	99.1
MD	No	Marshfield Medical Center - Eau Claire	Internal Medicine	International-	2004	Y	16	20-Apr	0	0	3710.9	369.7	6.2	602.2	0	0	3	2.4	24.9	65	24	Medical doctors	0	100
MD	No	Marshfield Medical Center - Eau Claire	Internal Medicine	International-	2004	Y	16	20-May	21.7	0.4	4897.1	611.1	10.2	480.8	0	0	72	3.2	26.9	49.3	25	Medical doctors	3.4	96.6
MD	No	Marshfield Medical Center - Eau Claire	Internal Medicine	International-	2004	Y	16	20-Jun	1006.4	16.8	964	146.6	2.4	394.5	0	0	35	6.3	26.7	43.2	26	Medical doctors	87.3	12.7
MD	No	Marshfield Medical Center - Eau Claire	Internal Medicine	International-	2004	Y	16	20-Jun	1006.4	16.8	964	146.6	2.4	394.5	0	0	35	6.3	26.7	43.2	26	Medical doctors	87.3	12.7
MD	No	Marshfield Medical Center - Rice Lake	Hospitalist	International-	2016	Y	4	18-Jun	0	0	2494.6	387.5	6.5	386.3	0	0	256	3.1	20.8	62.6	2	Medical doctors	0	100
MD	No	Marshfield Medical Center - Rice Lake	Hospitalist	International-	2016	Y	4	18-Jul	0	0	1508.9	175.7	2.9	515.2	0	0	77	2.3	19.5	78	3	Medical doctors	0	100
MD	No	Marshfield Medical Center - Rice Lake	Hospitalist	International-	2016	Y	4	18-Aug	0	0	2448.2	295.9	4.9	496.5	0	0	113	2.3	17.8	78.7	4	Medical doctors	0	100
MD	No	Marshfield Medical Center - Rice Lake	Hospitalist	International-	2016	Y	4	18-Sep	0	0	1909.1	193.5	3.2	591.9	0	0	26	1.5	15.3	78.1	5	Medical doctors	0	100
MD	No	Marshfield Medical Center - Rice Lake	Hospitalist	International-	2016	Y	4	18-Oct	0	0	2215.5	239.6	4	554.9	0	0	1	1.5	14.3	59.3	6	Medical doctors	0	100
MD	No	Marshfield Medical Center - Rice Lake	Hospitalist	International-	2016	Y	4	18-Nov	0	0	1802.9	197.4	3.3	547.9	0	0	0	1.9	15	60.4	7	Medical doctors	0	100
MD	No	Marshfield Medical Center - Rice Lake	Hospitalist	International-	2016	Y	4	18-Dec	0	0	2056.7	191.9	3.2	643.1	0	0	2	1.9	14.2	72.7	8	Medical doctors	0	100
MD	No	Marshfield Medical Center - Rice Lake	Hospitalist	International-	2016	Y	4	19-Jan	0	0	2582.4	205.6	3.4	753.6	0	0	1	1.4	11.4	82.1	9	Medical doctors	0	100
MD	No	Marshfield Medical Center - Rice Lake	Hospitalist	International-	2016	Y	4	19-Feb	0	0	1269.7	101.8	1.7	748	0	0	1	1.3	14.2	84.2	10	Medical doctors	0	100
MD	No	Marshfield Medical Center - Rice Lake	Hospitalist	International-	2016	Y	4	19-Mar	0	0	1467.9	123.3	2.1	714.2	0	0	1	1.5	15.3	80.2	11	Medical doctors	0	100
MD	No	Marshfield Medical Center - Rice Lake	Hospitalist	International-	2016	Y	4	19-Apr	0	0	1952.2	166.8	2.8	702.4	0	0	3	1.6	13.7	82.2	12	Medical doctors	0	100
MD	No	Marshfield Medical Center - Rice Lake	Hospitalist	International-	2016	Y	4	19-May	0	0	1610.9	136.4	2.3	708.8	0	0	2	1.8	12.6	79.7	13	Medical doctors	0	100
MD	No	Marshfield Medical Center - Rice Lake	Hospitalist	International-	2016	Y	4	19-Jun	0	0	1836.5	153.7	2.6	717	0	0	0	1.5	13.6	80.4	14	Medical doctors	0	100
MD	No	Marshfield Medical Center - Rice Lake	Hospitalist	International-	2016	Y	4	19-Jul	0	0	1280.2	108.9	1.8	705.1	0	0	0	1.8	13.9	79.9	15	Medical doctors	0	100
MD	No	Marshfield Medical Center - Rice Lake	Hospitalist	International-	2016	Y	4	19-Aug	0	0	1333.6	130.4	2.2	613.6	0	0	3	2.7	13.6	71.4	16	Medical doctors	0	100
MD	No	Marshfield Medical Center - Rice Lake	Hospitalist	International-	2016	Y	4	19-Sep	0	0	2111	179.9	3	703.9	0	0	3	2.2	12.2	77.3	17	Medical doctors	0	100
MD	No	Marshfield Medical Center - Rice Lake	Hospitalist	International-	2016	Y	4	19-Oct	0	0	1874.9	169	2.8	665.8	0	0	1	3	13.8	74.5	18	Medical doctors	0	100
MD	No	Marshfield Medical Center - Rice Lake	Hospitalist	International-	2016	Y	4	19-Nov	0	0	1705.5	273.2	4.6	374.5	0	0	3	3.3	28.2	43.6	19	Medical doctors	0	100
MD	No	Marshfield Medical Center - Rice Lake	Hospitalist	International-	2016	Y	4	19-Dec	0	0	2105	387.3	6.5	326.1	0	0	3	3.4	29.9	34.7	20	Medical doctors	0	100
MD	No	Marshfield Medical Center - Rice Lake	Hospitalist	International-	2016	Y	4	20-Jan	0	0	2123.1	343.5	5.7	370.8	0	0	9	7.1	31.2	35.2	21	Medical doctors	0	100
MD	No	Marshfield Medical Center - Rice Lake	Hospitalist	International-	2016	Y	4	20-Feb	0	0	1384.9	206.3	3.4	402.9	0	0	5	4.1	33.8	35.5	22	Medical doctors	0	100
MD	No	Marshfield Medical Center - Rice Lake	Hospitalist	International-	2016	Y	4	20-Mar	0	0	1639	291.9	4.9	336.9	0	0	7	6.1	31.2	30.9	23	Medical doctors	0	100
MD	No	Marshfield Medical Center - Rice Lake	Hospitalist	International-	2016	Y	4	20-Apr	0	0	1242.2	216.3	3.6	344.5	0	0	7	2.4	29.4	34.9	24	Medical doctors	0	100
MD	No	Marshfield Medical Center - Rice Lake	Hospitalist	International-	2016	Y	4	20-May	0	0	1126.2	183.3	3.1	368.7	0	0	6	6.5	29.3	33.7	25	Medical doctors	0	100
MD	No	Marshfield Medical Center - Rice Lake	Hospitalist	International-	2016	Y	4	20-Jun	0	0	1118.9	161.5	2.7	415.6	0	0	3	3.1	28.6	39.5	26	Medical doctors	0	100
MD	No	Marshfield Medical Center - Rice Lake	Hospitalist	International-	2016	Y	4	20-Jun	0	0	1118.9	161.5	2.7	415.6	0	0	3	3.1	28.6	39.5	26	Medical doctors	0	100
NP	No	Minocqua Center	post-acute & long-term care	US-	2018	Y	2	18-Jul	11.2	0.2	0	0	0	0	0	0	0	0	0	0	3	Nurse Practitioner	100	0
NP	No	Minocqua Center	post-acute & long-term care	US-	2018	Y	2	18-Aug	91.4	1.5	0	0	0	0	0	0	0	0	0	0	4	Nurse Practitioner	100	0
NP	No	Minocqua Center	post-acute & long-term care	US-	2018	Y	2	18-Sep	2.6	0	0	0	0	0	0	0	0	0	0	0	5	Nurse Practitioner	100	0
NP	No	Minocqua Center	post-acute & long-term care	US-	2018	Y	2	18-Dec	8.6	0.1	0	0	0	0	0	0	0	0	0	0	8	Nurse Practitioner	100	0
NP	No	Minocqua Center	post-acute & long-term care	US-	2018	Y	2	19-Jan	0	0	350.2	48.5	0.8	433	0	0	20	5.7	16.7	52.1	9	Nurse Practitioner	0	100
NP	No	Minocqua Center	post-acute & long-term care	US-	2018	Y	2	19-Feb	0	0	197.4	20.1	0.3	589.7	0	0	3	7	13.3	69.1	10	Nurse Practitioner	0	100
NP	No	Minocqua Center	post-acute & long-term care	US-	2018	Y	2	19-Mar	0	0	51.2	5.5	0.1	563.5	0	0	0	8.2	14.8	65.2	11	Nurse Practitioner	0	100
NP	No	Minocqua Center	post-acute & long-term care	US-	2018	Y	2	19-Apr	0	0	501.3	51	0.9	589.4	0	0	15	10.6	13.3	62.5	12	Nurse Practitioner	0	100
NP	No	Minocqua Center	post-acute & long-term care	US-	2018	Y	2	19-May	0	0	499.1	54.7	0.9	547.7	0	0	3	6.6	12.8	55.8	13	Nurse Practitioner	0	100
NP	No	Minocqua Center	post-acute & long-term care	US-	2018	Y	2	19-Jun	0	0	612	55.5	0.9	661.1	0	0	11	6.2	13.6	67.4	14	Nurse Practitioner	0	100
NP	No	Minocqua Center	post-acute & long-term care	US-	2018	Y	2	19-Jul	0	0	1202.8	123	2.1	586.6	0	0	21	8.3	11.8	58.1	15	Nurse Practitioner	0	100
NP	No	Minocqua Center	post-acute & long-term care	US-	2018	Y	2	19-Aug	0	0	978.5	106.5	1.8	551.4	0	0	11	6.5	12.7	55.6	16	Nurse Practitioner	0	100
NP	No	Minocqua Center	post-acute & long-term care	US-	2018	Y	2	19-Sep	0	0	1498.5	152.8	2.5	588.5	0	0	19	5.7	13.3	59.8	17	Nurse Practitioner	0	100
NP	No	Minocqua Center	post-acute & long-term care	US-	2018	Y	2	19-Oct	0	0	1722.6	195.4	3.3	528.8	0	0	17	7.4	14.4	55.7	18	Nurse Practitioner	0	100
NP	No	Minocqua Center	post-acute & long-term care	US-	2018	Y	2	19-Nov	0	0	1779.9	178.9	3	596.9	0	0	15	6.6	14.3	58	19	Nurse Practitioner	0	100
NP	No	Minocqua Center	post-acute & long-term care	US-	2018	Y	2	19-Dec	0	0	1588.2	156.2	2.6	610.2	0	0	17	5.2	13.7	63	20	Nurse Practitioner	0	100
NP	No	Minocqua Center	post-acute & long-term care	US-	2018	Y	2	20-Jan	0	0	2481	239.3	4	622	0	0	19	5.4	12.5	65.1	21	Nurse Practitioner	0	100
NP	No	Minocqua Center	post-acute & long-term care	US-	2018	Y	2	20-Feb	0	0	1685.1	146.1	2.4	691.9	0	0	1	5.9	9.7	72.6	22	Nurse Practitioner	0	100
NP	No	Minocqua Center	post-acute & long-term care	US-	2018	Y	2	20-Mar	0	0	1471.7	130.3	2.2	677.8	0	0	6	6.7	10.1	68.2	23	Nurse Practitioner	0	100
NP	No	Minocqua Center	post-acute & long-term care	US-	2018	Y	2	20-Apr	0	0	1938.7	174.1	2.9	668.3	0	0	7	5.1	9.1	66.7	24	Nurse Practitioner	0	100
NP	No	Minocqua Center	post-acute & long-term care	US-	2018	Y	2	20-May	0	0	2412.6	209.5	3.5	690.9	0	0	12	5.5	8	68.7	25	Nurse Practitioner	0	100
NP	No	Minocqua Center	post-acute & long-term care	US-	2018	Y	2	20-Jun	0	0	2339.7	203.4	3.4	690	0	0	6	6.3	9.4	70.6	26	Nurse Practitioner	0	100
NP	No	Minocqua Center	post-acute & long-term care	US-	2018	Y	2	20-Jun	0	0	2339.7	203.4	3.4	690	0	0	6	6.3	9.4	70.6	26	Nurse Practitioner	0	100
MD	No	Marshfield Medical Center	Neurology	US-	2018	N	1	18-Nov	39.6	0.7	.	0	0	.	.	.	.	.	.	.	7	Medical doctors	100	0
MD	No	Marshfield Medical Center	Neurology	US-	2018	N	1	19-Feb	18.1	0.3	.	0	0	.	.	.	.	.	.	.	10	Medical doctors	100	0
MD	No	Marshfield Medical Center	Neurology	US-	2018	N	1	19-Mar	12.7	0.2	.	0	0	.	.	.	.	.	.	.	11	Medical doctors	100	0
MD	No	Marshfield Medical Center	Neurology	US-	2018	N	1	19-Jun	50.8	0.8	.	0	0	.	.	.	.	.	.	.	14	Medical doctors	100	0
MD	No	Marshfield Medical Center	Neurology	US-	2018	N	1	19-Jul	4.9	0.1	.	0	0	.	.	.	.	.	.	.	15	Medical doctors	100	0
MD	No	Marshfield Medical Center	Neurology	US-	2018	N	1	19-Jul	4.9	0.1	.	0	0	.	.	.	.	.	.	.	15	Medical doctors	100	0
MD	No	Marshfield Medical Center	Hospitalist	International-	2013	Y	7	18-Jun	352.2	5.9	0	0	0	0	0	0	0	0	0	0	2	Medical doctors	100	0
MD	No	Marshfield Medical Center	Hospitalist	International-	2013	Y	7	18-Jul	456.9	7.6	1196.2	219.1	3.7	327.6	6.5	12	230	5.7	16.1	62.7	3	Medical doctors	67.6	32.4
MD	No	Marshfield Medical Center	Hospitalist	International-	2013	Y	7	18-Aug	0	0	598.7	73.9	1.2	486.3	0	0	26	3.3	10.6	83.6	4	Medical doctors	0	100
MD	No	Marshfield Medical Center	Hospitalist	International-	2013	Y	7	18-Sep	0	0	4227.6	445.7	7.4	569.1	0	0	4	3.4	12.6	87.7	5	Medical doctors	0	100
MD	No	Marshfield Medical Center	Hospitalist	International-	2013	Y	7	18-Oct	0	0	4532.2	532.3	8.9	510.9	0	0	12	3.4	12.8	69	6	Medical doctors	0	100
MD	No	Marshfield Medical Center	Hospitalist	International-	2013	Y	7	18-Nov	0	0	4322.7	537.4	9	482.6	0	0	30	2.6	15.5	64.7	7	Medical doctors	0	100
MD	No	Marshfield Medical Center	Hospitalist	International-	2013	Y	7	18-Dec	0	0	4640.4	556.9	9.3	499.9	0	0	39	2.4	14.2	66.3	8	Medical doctors	0	100
MD	No	Marshfield Medical Center	Hospitalist	International-	2013	Y	7	19-Jan	0	0	3306.8	396	6.6	501	0	0	8	2.4	13.8	68.7	9	Medical doctors	0	100
MD	No	Marshfield Medical Center	Hospitalist	International-	2013	Y	7	19-Feb	0	0	5302.2	493.1	8.2	645.1	0	0	16	2.5	14	86.2	10	Medical doctors	0	100
MD	No	Marshfield Medical Center	Hospitalist	International-	2013	Y	7	19-Mar	0	0	4204	383.2	6.4	658.2	0	0	10	2.4	13.8	86.7	11	Medical doctors	0	100
MD	No	Marshfield Medical Center	Hospitalist	International-	2013	Y	7	19-Apr	0	0	4918.8	438.7	7.3	672.7	0	0	5	2.5	14.9	87.1	12	Medical doctors	0	100
MD	No	Marshfield Medical Center	Hospitalist	International-	2013	Y	7	19-May	0	0	4911.7	478.2	8	616.2	0	0	16	2.2	16.1	76.5	13	Medical doctors	0	100
MD	No	Marshfield Medical Center	Hospitalist	International-	2013	Y	7	19-Jun	0	0	4407.2	509.7	8.5	518.8	0	0	6	2.2	18.4	58.8	14	Medical doctors	0	100
MD	No	Marshfield Medical Center	Hospitalist	International-	2013	Y	7	19-Jul	0	0	1516.6	185.5	3.1	490.6	0	0	1	2.7	18.4	52.7	15	Medical doctors	0	100
MD	No	Marshfield Medical Center	Hospitalist	International-	2013	Y	7	19-Aug	0	0	4493.2	513	8.6	525.5	0	0	7	2.7	16.7	57.2	16	Medical doctors	0	100
MD	No	Marshfield Medical Center	Hospitalist	International-	2013	Y	7	19-Sep	5.5	0.1	4491.5	499.1	8.3	539.9	0	0	3	2.7	16.6	59	17	Medical doctors	1.1	98.9
MD	No	Marshfield Medical Center	Hospitalist	International-	2013	Y	7	19-Oct	0	0	4447.1	483.9	8.1	551.4	0	0	0	2.9	17.9	60.9	18	Medical doctors	0	100
MD	No	Marshfield Medical Center	Hospitalist	International-	2013	Y	7	19-Nov	0	0	4162.8	472.6	7.9	528.5	0	0	6	3	17.8	58	19	Medical doctors	0	100
MD	No	Marshfield Medical Center	Hospitalist	International-	2013	Y	7	19-Dec	0	0	4749.8	580.1	9.7	491.3	0	0	7	3.3	18.5	53.3	20	Medical doctors	0	100
MD	No	Marshfield Medical Center	Hospitalist	International-	2013	Y	7	20-Jan	0	0	3762.6	450.4	7.5	501.2	0	0	4	3.2	18.1	51.9	21	Medical doctors	0	100
MD	No	Marshfield Medical Center	Hospitalist	International-	2013	Y	7	20-Feb	0	0	1703.7	185.1	3.1	552.4	0	0	3	2.2	19.9	61.3	22	Medical doctors	0	100
MD	No	Marshfield Medical Center	Hospitalist	International-	2013	Y	7	20-Mar	0	0	5213.7	579.6	9.7	539.8	0	0	9	2.9	15.5	59.4	23	Medical doctors	0	100
MD	No	Marshfield Medical Center	Hospitalist	International-	2013	Y	7	20-Apr	0	0	4317.5	492.7	8.2	525.8	0	0	3	3.1	19	58.5	24	Medical doctors	0	100
MD	No	Marshfield Medical Center	Hospitalist	International-	2013	Y	7	20-May	0.9	0	5105.6	597.2	10	512.9	0	0	4	2.9	19.4	55.7	25	Medical doctors	0.2	99.8
MD	No	Marshfield Medical Center	Hospitalist	International-	2013	Y	7	20-Jun	0	0	2356.9	259.1	4.3	545.8	0	0	0	2.2	18.4	60.3	26	Medical doctors	0	100
MD	No	Marshfield Medical Center	Hospitalist	International-	2013	Y	7	20-Jun	0	0	2356.9	259.1	4.3	545.8	0	0	0	2.2	18.4	60.3	26	Medical doctors	0	100
MD	No	Marshfield Medical Center	Pediatrics	International-	2017	N	3	18-Jun	1043.8	17.4	.	0	0	.	.	.	.	.	.	.	2	Medical doctors	100	0
MD	No	Marshfield Medical Center	Pediatrics	International-	2017	N	3	18-Jul	333.2	5.6	322.8	62.9	1	308	0	0	1	12.2	9.9	69.6	3	Medical doctors	84.1	15.9
MD	No	Marshfield Medical Center	Pediatrics	International-	2017	N	3	18-Aug	31.4	0.5	831.6	195.4	3.3	255.4	0	0	391	13.2	10.4	66.7	4	Medical doctors	13.8	86.2
MD	No	Marshfield Medical Center	Pediatrics	International-	2017	N	3	18-Sep	0	0	348.2	79.7	1.3	262.1	0	0	5	11	11	56.1	5	Medical doctors	0	100
MD	No	Marshfield Medical Center	Pediatrics	International-	2017	N	3	18-Oct	0.1	0	.	0	0	.	.	.	.	.	.	.	6	Medical doctors	100	0
MD	No	Marshfield Medical Center	Pediatrics	International-	2017	N	3	18-Nov	0	0	1536.5	263.3	4.4	350.2	0	0	372	12.6	13.1	58.5	7	Medical doctors	0	100
MD	No	Marshfield Medical Center	Pediatrics	International-	2017	N	3	18-Dec	0	0	492	77.7	1.3	379.8	0	0	4	15.1	11	63.9	8	Medical doctors	0	100
MD	No	Marshfield Medical Center	Pediatrics	International-	2017	N	3	19-Jan	33.6	0.6	137.2	15.8	0.3	520.4	0	0	3	13.2	11	82.7	9	Medical doctors	68	32
MD	No	Marshfield Medical Center	Pediatrics	International-	2017	N	3	19-Feb	119	2	195.8	23.9	0.4	490.9	0	0	2	10.5	11	81	10	Medical doctors	83.3	16.7
MD	No	Marshfield Medical Center	Pediatrics	International-	2017	N	3	19-Mar	151.4	2.5	243	30	0.5	485.4	0	0	1	10.8	11.2	80.2	11	Medical doctors	83.5	16.5
MD	No	Marshfield Medical Center	Pediatrics	International-	2017	N	3	19-Apr	0	0	284.4	42.7	0.7	400	0	0	36	11.8	9.4	73.7	12	Medical doctors	0	100
MD	No	Marshfield Medical Center	Pediatrics	International-	2017	N	3	19-May	0	0	1.5	0.4	0	242.9	0	0	0	11	9.4	67.9	13	Medical doctors	0	100
MD	No	Marshfield Medical Center	Pediatrics	International-	2017	N	3	19-Jun	0	0	235.9	28.6	0.5	495.5	0	0	3	14.6	13.1	79.5	14	Medical doctors	0	100
MD	No	Marshfield Medical Center	Pediatrics	International-	2017	N	3	19-Jul	0	0	1	0.1	0	575.9	0	0	0	47.8	19.3	64	15	Medical doctors	0	100
MD	No	Marshfield Medical Center	Pediatrics	International-	2017	N	3	19-Aug	0	0	568.1	79.8	1.3	426.9	0	0	41	12.1	14.7	62.6	16	Medical doctors	0	100
MD	No	Marshfield Medical Center	Pediatrics	International-	2017	N	3	19-Nov	0	0	253	31.9	0.5	475.2	0	0	1	17.4	13.6	69.2	19	Medical doctors	0	100
MD	No	Marshfield Medical Center	Pediatrics	International-	2017	N	3	19-Dec	0	0	145.3	19.1	0.3	456.9	0	0	0	13.8	11.3	76.4	20	Medical doctors	0	100
MD	No	Marshfield Medical Center	Pediatrics	International-	2017	N	3	20-Jan	0.1	0	519.5	87.9	1.5	354.7	0	0	123	13.8	14.2	60.5	21	Medical doctors	0.1	99.9
MD	No	Marshfield Medical Center	Pediatrics	International-	2017	N	3	20-Feb	0	0	218	36.3	0.6	360.2	0	0	14	15.4	14	64.9	22	Medical doctors	0	100
MD	No	Marshfield Medical Center	Pediatrics	International-	2017	N	3	20-Mar	0	0	563.3	92.4	1.5	365.8	0	0	13	10.4	13.8	52.3	23	Medical doctors	0	100
MD	No	Marshfield Medical Center	Pediatrics	International-	2017	N	3	20-Apr	0	0	288.7	48.9	0.8	353.9	0	0	39	10	13	57	24	Medical doctors	0	100
MD	No	Marshfield Medical Center	Pediatrics	International-	2017	N	3	20-May	0	0	46.6	7.3	0.1	381.3	0	0	0	5.4	7.6	50	25	Medical doctors	0	100
MD	No	Marshfield Medical Center	Pediatrics	International-	2017	N	3	20-May	0	0	46.6	7.3	0.1	381.3	0	0	0	5.4	7.6	50	25	Medical doctors	0	100
MD	No	Stettin Center	Family Practice	US-	2003	Y	17	18-Jun	308.9	5.1	0	0	0	0	0	0	0	0	0	0	2	Medical doctors	100	0
MD	No	Stettin Center	Family Practice	US-	2003	Y	17	18-Jul	433.6	7.2	0	0	0	0	0	0	0	0	0	0	3	Medical doctors	100	0
MD	No	Stettin Center	Family Practice	US-	2003	Y	17	18-Aug	112	1.9	0	0	0	0	0	0	0	0	0	0	4	Medical doctors	100	0
MD	No	Stettin Center	Family Practice	US-	2003	Y	17	18-Sep	136.3	2.3	0	0	0	0	0	0	0	0	0	0	5	Medical doctors	100	0
MD	No	Stettin Center	Family Practice	US-	2003	Y	17	18-Oct	540.4	9	0	0	0	0	0	0	0	0	0	0	6	Medical doctors	100	0
MD	No	Stettin Center	Family Practice	US-	2003	Y	17	18-Nov	551.6	9.2	0	0	0	0	0	0	0	0	0	0	7	Medical doctors	100	0
MD	No	Stettin Center	Family Practice	US-	2003	Y	17	18-Dec	608.3	10.1	0	0	0	0	0	0	0	0	0	0	8	Medical doctors	100	0
MD	No	Stettin Center	Family Practice	US-	2003	Y	17	19-Jan	582.7	9.7	0	0	0	0	0	0	0	0	0	0	9	Medical doctors	100	0
MD	No	Stettin Center	Family Practice	US-	2003	Y	17	19-Feb	382.4	6.4	17	1.6	0	654.4	0	0	0	8.1	11.1	90.1	10	Medical doctors	99.6	0.4
MD	No	Stettin Center	Family Practice	US-	2003	Y	17	19-Mar	441.9	7.4	0	0	0	0	0	0	0	0	0	0	11	Medical doctors	100	0
MD	No	Stettin Center	Family Practice	US-	2003	Y	17	19-Apr	524.9	8.7	0	0	0	0	0	0	0	0	0	0	12	Medical doctors	100	0
MD	No	Stettin Center	Family Practice	US-	2003	Y	17	19-May	510.8	8.5	0	0	0	0	0	0	0	0	0	0	13	Medical doctors	100	0
MD	No	Stettin Center	Family Practice	US-	2003	Y	17	19-Jun	327.1	5.5	0	0	0	0	0	0	0	0	0	0	14	Medical doctors	100	0
MD	No	Stettin Center	Family Practice	US-	2003	Y	17	19-Jul	435.1	7.3	17.9	2.7	0	394.5	0	0	6	22.7	11	63.8	15	Medical doctors	99.4	0.6
MD	No	Stettin Center	Family Practice	US-	2003	Y	17	19-Aug	495.7	8.3	39.2	3.7	0.1	633.4	0	0	0	7.9	10.2	83.9	16	Medical doctors	99.3	0.7
MD	No	Stettin Center	Family Practice	US-	2003	Y	17	19-Sep	497.1	8.3	86.5	7.8	0.1	669.2	0	0	0	5.8	11.2	84.7	17	Medical doctors	98.5	1.5
MD	No	Stettin Center	Family Practice	US-	2003	Y	17	19-Oct	509	8.5	1.9	0.6	0	181.2	0	0	5	24	10.5	70.3	18	Medical doctors	99.9	0.1
MD	No	Stettin Center	Family Practice	US-	2003	Y	17	19-Nov	776.8	12.9	0	0	0	0	0	0	0	0	0	0	19	Medical doctors	100	0
MD	No	Stettin Center	Family Practice	US-	2003	Y	17	19-Dec	492.5	8.2	11.7	1.5	0	479.7	0	0	7	12.2	20.5	62.6	20	Medical doctors	99.7	0.3
MD	No	Stettin Center	Family Practice	US-	2003	Y	17	20-Jan	507	8.5	0	0	0	0	0	0	0	0	0	0	21	Medical doctors	100	0
MD	No	Stettin Center	Family Practice	US-	2003	Y	17	20-Feb	771.7	12.9	0	0	0	0	0	0	0	0	0	0	22	Medical doctors	100	0
MD	No	Stettin Center	Family Practice	US-	2003	Y	17	20-Mar	188.5	3.1	280.6	31.1	0.5	540.7	0	0	1	3.7	27.4	60.9	23	Medical doctors	85.8	14.2
MD	No	Stettin Center	Family Practice	US-	2003	Y	17	20-Apr	470.9	7.8	10	1.2	0	493.6	0	0	0	7.9	33.1	44.9	24	Medical doctors	99.7	0.3
MD	No	Stettin Center	Family Practice	US-	2003	Y	17	20-May	607.6	10.1	0	0	0	0	0	0	0	0	0	0	25	Medical doctors	100	0
MD	No	Stettin Center	Family Practice	US-	2003	Y	17	20-Jun	379.1	6.3	0	0	0	0	0	0	0	0	0	0	26	Medical doctors	100	0
MD	No	Stettin Center	Family Practice	US-	2003	Y	17	20-Jun	379.1	6.3	0	0	0	0	0	0	0	0	0	0	26	Medical doctors	100	0
NP	No	Marshfield Medical Center	Nephrology	US-	1998	Y	22	18-Jun	265.1	4.4	0	0	0	0	0	0	0	0	0	0	2	Nurse Practitioner	100	0
NP	No	Marshfield Medical Center	Nephrology	US-	1998	Y	22	18-Jul	210.4	3.5	0	0	0	0	0	0	0	0	0	0	3	Nurse Practitioner	100	0
NP	No	Marshfield Medical Center	Nephrology	US-	1998	Y	22	18-Aug	286.9	4.8	0	0	0	0	0	0	0	0	0	0	4	Nurse Practitioner	100	0
NP	No	Marshfield Medical Center	Nephrology	US-	1998	Y	22	18-Sep	210.8	3.5	0	0	0	0	0	0	0	0	0	0	5	Nurse Practitioner	100	0
NP	No	Marshfield Medical Center	Nephrology	US-	1998	Y	22	18-Oct	229.8	3.8	0	0	0	0	0	0	0	0	0	0	6	Nurse Practitioner	100	0
NP	No	Marshfield Medical Center	Nephrology	US-	1998	Y	22	18-Nov	126.1	2.1	0	0	0	0	0	0	0	0	0	0	7	Nurse Practitioner	100	0
NP	No	Marshfield Medical Center	Nephrology	US-	1998	Y	22	18-Dec	249.6	4.2	2	0.2	0	526.4	0	0	0	58.2	13.4	84.5	8	Nurse Practitioner	99.9	0.1
NP	No	Marshfield Medical Center	Nephrology	US-	1998	Y	22	19-Jan	34.7	0.6	697.9	76	1.3	551.2	0	0	92	6	19.6	82.4	9	Nurse Practitioner	31.3	68.7
NP	No	Marshfield Medical Center	Nephrology	US-	1998	Y	22	19-Feb	2.9	0	800.3	95.5	1.6	502.8	0	0	59	5.4	17	70.9	10	Nurse Practitioner	2.9	97.1
NP	No	Marshfield Medical Center	Nephrology	US-	1998	Y	22	19-Mar	0	0	33.2	3.6	0.1	552	0	0	1	4.3	12.3	86	11	Nurse Practitioner	0	100
NP	No	Marshfield Medical Center	Nephrology	US-	1998	Y	22	19-Apr	0	0	944.6	101.9	1.7	556	0	0	11	3.1	19.4	66.4	12	Nurse Practitioner	0	100
NP	No	Marshfield Medical Center	Nephrology	US-	1998	Y	22	19-May	0.2	0	0	0	0	0	0	0	0	0	0	0	13	Nurse Practitioner	100	0
NP	No	Marshfield Medical Center	Nephrology	US-	1998	Y	22	19-Sep	0.2	0	0	0	0	0	0	0	0	0	0	0	17	Nurse Practitioner	100	0
NP	No	Marshfield Medical Center	Nephrology	US-	1998	Y	22	20-Jan	0.1	0	0	0	0	0	0	0	0	0	0	0	21	Nurse Practitioner	100	0
NP	No	Marshfield Medical Center	Nephrology	US-	1998	Y	22	20-Mar	0	0	38.2	5.3	0.1	435.6	0	0	0	9.3	18.2	66.8	23	Nurse Practitioner	0	100
NP	No	Marshfield Medical Center	Nephrology	US-	1998	Y	22	20-Apr	0	0	25	2.7	0	555.9	0	0	0	10.1	21.9	72.4	24	Nurse Practitioner	0	100
MD	No	Marshfield Medical Center	Alcohol & Drug Recovery	International-	2005	Y	15	18-Jun	659.6	11	0	0	0	0	0	0	0	0	0	0	2	Medical doctors	100	0
MD	No	Marshfield Medical Center	Alcohol & Drug Recovery	International-	2005	Y	15	18-Jul	458.2	7.6	0	0	0	0	0	0	0	0	0	0	3	Medical doctors	100	0
MD	No	Marshfield Medical Center	Alcohol & Drug Recovery	International-	2005	Y	15	18-Aug	672.6	11.2	752.1	96.3	1.6	468.7	0	0	2	1.5	13.5	93.4	4	Medical doctors	87.5	12.5
MD	No	Marshfield Medical Center	Alcohol & Drug Recovery	International-	2005	Y	15	18-Sep	133.6	2.2	0	0	0	0	0	0	0	0	0	0	5	Medical doctors	100	0
MD	No	Marshfield Medical Center	Alcohol & Drug Recovery	International-	2005	Y	15	18-Oct	286.7	4.8	0	0	0	0	0	0	0	0	0	0	6	Medical doctors	100	0
MD	No	Marshfield Medical Center	Alcohol & Drug Recovery	International-	2005	Y	15	18-Nov	488.7	8.1	0	0	0	0	0	0	0	0	0	0	7	Medical doctors	100	0
MD	No	Marshfield Medical Center	Alcohol & Drug Recovery	International-	2005	Y	15	18-Dec	557.4	9.3	0	0	0	0	0	0	0	0	0	0	8	Medical doctors	100	0
MD	No	Marshfield Medical Center	Alcohol & Drug Recovery	International-	2005	Y	15	19-Jan	4	0.1	0	0	0	0	0	0	0	0	0	0	9	Medical doctors	100	0
MD	No	Marshfield Medical Center	Alcohol & Drug Recovery	International-	2005	Y	15	19-Feb	552.3	9.2	0	0	0	0	0	0	0	0	0	0	10	Medical doctors	100	0
MD	No	Marshfield Medical Center	Alcohol & Drug Recovery	International-	2005	Y	15	19-Mar	622.5	10.4	21.7	2.7	0	475.1	0	0	0	5.7	14.1	87.4	11	Medical doctors	99.6	0.4
MD	No	Marshfield Medical Center	Alcohol & Drug Recovery	International-	2005	Y	15	19-Apr	23.6	0.4	1564.1	176.1	2.9	533	0	0	6	2.9	15	79.3	12	Medical doctors	11.8	88.2
MD	No	Marshfield Medical Center	Alcohol & Drug Recovery	International-	2005	Y	15	19-May	28.3	0.5	6753.7	676.5	11.3	599	5.5	141	325	2.5	17.5	62.7	13	Medical doctors	4	96
MD	No	Marshfield Medical Center	Alcohol & Drug Recovery	International-	2005	Y	15	19-Jun	8.1	0.1	6479.2	714.8	11.9	543.9	16.4	280	450	2.6	20.8	50.5	14	Medical doctors	1.1	98.9
MD	No	Marshfield Medical Center	Alcohol & Drug Recovery	International-	2005	Y	15	19-Jul	20.8	0.3	7610.7	599.1	10	762.3	15.7	371	379	2.7	20.8	86.7	15	Medical doctors	3.4	96.6
MD	No	Marshfield Medical Center	Alcohol & Drug Recovery	International-	2005	Y	15	19-Aug	9.2	0.2	5807.2	454.4	7.6	766.8	15.8	279	291	2.2	22	88.3	16	Medical doctors	2	98
MD	No	Marshfield Medical Center	Alcohol & Drug Recovery	International-	2005	Y	15	19-Sep	0.5	0	0	0	0	0	0	0	0	0	0	0	17	Medical doctors	100	0
MD	No	Marshfield Medical Center	Alcohol & Drug Recovery	International-	2005	Y	15	19-Oct	11.3	0.2	6524.3	572.1	9.5	684.2	14.7	297	301	2.2	16.4	62.7	18	Medical doctors	1.9	98.1
MD	No	Marshfield Medical Center	Alcohol & Drug Recovery	International-	2005	Y	15	19-Nov	9.5	0.2	5080.9	420.3	7	725.3	15.9	249	251	1.8	17.2	66	19	Medical doctors	2.2	97.8
MD	No	Marshfield Medical Center	Alcohol & Drug Recovery	International-	2005	Y	15	19-Dec	8.2	0.1	4476.4	364.4	6.1	737	15.7	226	228	2.4	16.6	78.8	20	Medical doctors	2.2	97.8
MD	No	Marshfield Medical Center	Alcohol & Drug Recovery	International-	2005	Y	15	20-Jan	1.2	0	637.1	53.7	0.9	711.2	18.8	37	40	3.1	18.1	73.5	21	Medical doctors	2.2	97.8
MD	No	Marshfield Medical Center	Alcohol & Drug Recovery	International-	2005	Y	15	20-Mar	4.6	0.1	3937.5	377.2	6.3	626.4	12.9	174	184	2.7	17.9	68.3	23	Medical doctors	1.2	98.8
MD	No	Marshfield Medical Center	Alcohol & Drug Recovery	International-	2005	Y	15	20-Apr	5.3	0.1	7406.6	539	9	824.5	34.8	350	364	3.1	18.3	69.6	24	Medical doctors	1	99
MD	No	Marshfield Medical Center	Alcohol & Drug Recovery	International-	2005	Y	15	20-May	4.7	0.1	6905.9	561.6	9.4	737.9	37	344	400	3.5	14	61.6	25	Medical doctors	0.8	99.2
MD	No	Marshfield Medical Center	Alcohol & Drug Recovery	International-	2005	Y	15	20-Jun	7.7	0.1	6912.8	598.9	10	692.5	34.7	322	378	3.2	29.9	54.5	26	Medical doctors	1.3	98.7
MD	No	Marshfield Medical Center	Alcohol & Drug Recovery	International-	2005	Y	15	20-Jun	7.7	0.1	6912.8	598.9	10	692.5	34.7	322	378	3.2	29.9	54.5	26	Medical doctors	1.3	98.7
MD	No	Merrill Center	Primary Care	US-	2012	Y	8	18-Jun	467.5	7.8	0	0	0	0	0	0	0	0	0	0	2	Medical doctors	100	0
MD	No	Merrill Center	Primary Care	US-	2012	Y	8	18-Jul	382.6	6.4	0	0	0	0	0	0	0	0	0	0	3	Medical doctors	100	0
MD	No	Merrill Center	Primary Care	US-	2012	Y	8	18-Aug	343.7	5.7	0	0	0	0	0	0	0	0	0	0	4	Medical doctors	100	0
MD	No	Merrill Center	Primary Care	US-	2012	Y	8	18-Sep	327.8	5.5	0	0	0	0	0	0	0	0	0	0	5	Medical doctors	100	0
MD	No	Merrill Center	Primary Care	US-	2012	Y	8	18-Oct	483.6	8.1	0	0	0	0	0	0	0	0	0	0	6	Medical doctors	100	0
MD	No	Merrill Center	Primary Care	US-	2012	Y	8	18-Nov	465.8	7.8	0	0	0	0	0	0	0	0	0	0	7	Medical doctors	100	0
MD	No	Merrill Center	Primary Care	US-	2012	Y	8	18-Dec	609.2	10.2	0	0	0	0	0	0	0	0	0	0	8	Medical doctors	100	0
MD	No	Merrill Center	Primary Care	US-	2012	Y	8	19-Jan	553.8	9.2	0	0	0	0	0	0	0	0	0	0	9	Medical doctors	100	0
MD	No	Merrill Center	Primary Care	US-	2012	Y	8	19-Feb	317.5	5.3	7.3	0.5	0	948.6	0	0	0	4.4	7.4	92.2	10	Medical doctors	99.8	0.2
MD	No	Merrill Center	Primary Care	US-	2012	Y	8	19-Mar	418.1	7	0	0	0	0	0	0	0	0	0	0	11	Medical doctors	100	0
MD	No	Merrill Center	Primary Care	US-	2012	Y	8	19-Apr	500.3	8.3	21.7	2.2	0	601.4	0	0	0	4.6	10.3	70.5	12	Medical doctors	99.6	0.4
MD	No	Merrill Center	Primary Care	US-	2012	Y	8	19-May	392.4	6.5	0	0	0	0	0	0	0	0	0	0	13	Medical doctors	100	0
MD	No	Merrill Center	Primary Care	US-	2012	Y	8	19-Jun	355.9	5.9	22.8	2.4	0	577.1	0	0	12	21.6	12	75.5	14	Medical doctors	99.3	0.7
MD	No	Merrill Center	Primary Care	US-	2012	Y	8	19-Jul	68.9	1.1	2093.2	179.9	3	697.9	0	0	33	1.7	10.8	77.2	15	Medical doctors	27.7	72.3
MD	No	Merrill Center	Primary Care	US-	2012	Y	8	19-Aug	2.4	0	2524.1	212.4	3.5	713.2	0	0	20	1.6	10.6	77.3	16	Medical doctors	1.1	98.9
MD	No	Merrill Center	Primary Care	US-	2012	Y	8	19-Sep	0	0	2397	263	4.4	546.8	0	0	7	1.5	27.7	62.1	17	Medical doctors	0	100
MD	No	Merrill Center	Primary Care	US-	2012	Y	8	19-Oct	0	0	3692.6	419.4	7	528.3	0	0	26	1.1	26.9	58.8	18	Medical doctors	0	100
MD	No	Merrill Center	Primary Care	US-	2012	Y	8	19-Nov	0	0	3019.6	345	5.7	525.2	0	0	11	1.1	25.9	59	19	Medical doctors	0	100
MD	No	Merrill Center	Primary Care	US-	2012	Y	8	19-Dec	0	0	3436.8	411.8	6.9	500.7	0	0	28	1.2	25.8	52.9	20	Medical doctors	0	100
MD	No	Merrill Center	Primary Care	US-	2012	Y	8	20-Jan	0	0	3278.7	390.2	6.5	504.1	0	0	31	1.1	25.8	51.4	21	Medical doctors	0	100
MD	No	Merrill Center	Primary Care	US-	2012	Y	8	20-Feb	0	0	1873.8	197.9	3.3	568.2	0	0	3	0.7	26.5	50.6	22	Medical doctors	0	100
MD	No	Merrill Center	Primary Care	US-	2012	Y	8	20-Mar	0.4	0	2349.9	254.3	4.2	554.4	0	0	8	1	24.8	52.1	23	Medical doctors	0.2	99.8
MD	No	Merrill Center	Primary Care	US-	2012	Y	8	20-Apr	0.2	0	1900.1	217.5	3.6	524.1	0	0	17	1.3	25.9	49.4	24	Medical doctors	0.1	99.9
MD	No	Merrill Center	Primary Care	US-	2012	Y	8	20-May	0	0	2489	275.1	4.6	542.8	0	0	6	1.7	27.1	47.7	25	Medical doctors	0	100
MD	No	Merrill Center	Primary Care	US-	2012	Y	8	20-Jun	0.3	0	3827.4	400.4	6.7	573.6	0	0	14	1.1	26.8	51.1	26	Medical doctors	0.1	99.9
MD	No	Merrill Center	Primary Care	US-	2012	Y	8	20-Jun	0.3	0	3827.4	400.4	6.7	573.6	0	0	14	1.1	26.8	51.1	26	Medical doctors	0.1	99.9
NP	No	Marshfield Medical Center	Emergency Department	US-	2011	Y	9	18-Jun	65.3	1.1	.	0	0	.	.	.	.	.	.	.	2	Nurse Practitioner	100	0
NP	No	Marshfield Medical Center	Emergency Department	US-	2011	Y	9	18-Jul	75.1	1.3	.	0	0	.	.	.	.	.	.	.	3	Nurse Practitioner	100	0
NP	No	Marshfield Medical Center	Emergency Department	US-	2011	Y	9	18-Aug	6.5	0.1	.	0	0	.	.	.	.	.	.	.	4	Nurse Practitioner	100	0
NP	No	Marshfield Medical Center	Emergency Department	US-	2011	Y	9	18-Aug	6.5	0.1	.	0	0	.	.	.	.	.	.	.	4	Nurse Practitioner	100	0
MD	No	Marshfield Medical Center	Hospitalist	International-	2013	Y	7	18-Jun	487.6	8.1	0	0	0	0	0	0	0	0	0	0	2	Medical doctors	100	0
MD	No	Marshfield Medical Center	Hospitalist	International-	2013	Y	7	18-Jul	262.7	4.4	0.7	0.1	0	275.6	0	0	0	0	20.7	51.4	3	Medical doctors	100	0
MD	No	Marshfield Medical Center	Hospitalist	International-	2013	Y	7	18-Aug	360.6	6	766.6	139.4	2.3	329.9	0	0	1	3.9	20.3	76.2	4	Medical doctors	72.1	27.9
MD	No	Marshfield Medical Center	Hospitalist	International-	2013	Y	7	18-Sep	309	5.2	298.1	39.9	0.7	448.5	0	0	0	3	23.8	89.8	5	Medical doctors	88.6	11.4
MD	No	Marshfield Medical Center	Hospitalist	International-	2013	Y	7	18-Oct	306.3	5.1	1119.8	176.8	2.9	380.1	0	0	0	1.7	19.2	61.2	6	Medical doctors	63.4	36.6
MD	No	Marshfield Medical Center	Hospitalist	International-	2013	Y	7	18-Nov	131.1	2.2	0	0	0	0	0	0	0	0	0	0	7	Medical doctors	100	0
MD	No	Marshfield Medical Center	Hospitalist	International-	2013	Y	7	18-Dec	407.5	6.8	0	0	0	0	0	0	0	0	0	0	8	Medical doctors	100	0
MD	No	Marshfield Medical Center	Hospitalist	International-	2013	Y	7	19-Jan	138.2	2.3	0	0	0	0	0	0	0	0	0	0	9	Medical doctors	100	0
MD	No	Marshfield Medical Center	Hospitalist	International-	2013	Y	7	19-Feb	191.3	3.2	0	0	0	0	0	0	0	0	0	0	10	Medical doctors	100	0
MD	No	Marshfield Medical Center	Hospitalist	International-	2013	Y	7	19-Mar	26.8	0.4	72.2	9.1	0.2	477.7	0	0	0	1.3	14.6	78.5	11	Medical doctors	74.7	25.3
MD	No	Marshfield Medical Center	Hospitalist	International-	2013	Y	7	19-Apr	0	0	550.5	69	1.1	478.8	0	0	1	2	14.7	75.2	12	Medical doctors	0	100
MD	No	Marshfield Medical Center	Hospitalist	International-	2013	Y	7	19-May	0	0	332.7	53.3	0.9	374.7	0	0	0	3.2	12.3	55.4	13	Medical doctors	0	100
MD	No	Marshfield Medical Center	Hospitalist	International-	2013	Y	7	19-Jun	0	0	775.4	88	1.5	528.7	0	0	2	2.6	15.1	69.5	14	Medical doctors	0	100
MD	No	Marshfield Medical Center	Hospitalist	International-	2013	Y	7	19-Jul	0	0	264.7	36	0.6	440.9	0	0	0	3	19	66.1	15	Medical doctors	0	100
MD	No	Marshfield Medical Center	Hospitalist	International-	2013	Y	7	19-Sep	0	0	274.5	40.8	0.7	403.2	0	0	1	2.4	25.3	57.3	17	Medical doctors	0	100
MD	No	Marshfield Medical Center	Hospitalist	International-	2013	Y	7	19-Oct	17.1	0.3	0	0	0	0	0	0	0	0	0	0	18	Medical doctors	100	0
MD	No	Marshfield Medical Center	Hospitalist	International-	2013	Y	7	19-Dec	0	0	445.1	58.5	1	456.1	0	0	0	1.5	17.7	68.2	20	Medical doctors	0	100
MD	No	Marshfield Medical Center	Hospitalist	International-	2013	Y	7	20-Jan	127.2	2.1	0	0	0	0	0	0	0	0	0	0	21	Medical doctors	100	0
MD	No	Marshfield Medical Center	Hospitalist	International-	2013	Y	7	20-Feb	51.9	0.9	384	49.4	0.8	466.3	0	0	0	1.8	26.7	66.5	22	Medical doctors	51.2	48.8
MD	No	Marshfield Medical Center	Hospitalist	International-	2013	Y	7	20-Jun	69.3	1.2	425.9	56.7	0.9	451	0	0	0	2.6	26	69.3	26	Medical doctors	55	45
MD	No	Marshfield Medical Center	Hospitalist	International-	2013	Y	7	20-Jun	69.3	1.2	425.9	56.7	0.9	451	0	0	0	2.6	26	69.3	26	Medical doctors	55	45
PT	No	Stettin Center	Physical Therapy		2020	Y	1	18-May	19.8	0.3	.	0	0	.	.	.	.	.	.	.	1	Therapists	100	0
MD	No	Chippewa Falls Center	Pediatrics	US-	1993	Y	27	19-Apr	0	0	24	3.6	0.1	397.7	0	0	2	0.6	13.1	73.6	12	Medical doctors	0	100
RN	No		Family Medicine	US-	2011	Y	9	19-Jul	0	0	21.9	4.8	0.1	275.2	0	0	36	19	16.3	64.8	15	Nurse	0	100
RN	No		Family Medicine	US-	2011	Y	9	20-Apr	0	0	54.5	12.2	0.2	267.7	0	0	1	5.9	36.1	39.3	24	Nurse	0	100
NP	No	Marshfield Medical Center - Eau Claire	Cardiology	US-	2018	Y	2	18-Aug	0	0	1.6	0.3	0	325.4	0	0	0	0	16	79.9	4	Nurse Practitioner	0	100
NP	No	Marshfield Medical Center - Eau Claire	Cardiology	US-	2018	Y	2	19-Apr	0	0	299.8	43.2	0.7	416.8	0	0	62	20.5	13.8	53.1	12	Nurse Practitioner	0	100
NP	No	Marshfield Medical Center - Eau Claire	Cardiology	US-	2018	Y	2	19-May	0	0	1053.5	137	2.3	461.5	0	0	41	16.5	15.3	59.1	13	Nurse Practitioner	0	100
NP	No	Marshfield Medical Center - Eau Claire	Cardiology	US-	2018	Y	2	19-Jun	0	0	1253.1	163.9	2.7	458.8	0	0	5	16.3	20	65.6	14	Nurse Practitioner	0	100
NP	No	Marshfield Medical Center - Eau Claire	Cardiology	US-	2018	Y	2	19-Jul	0	0	784.6	110.3	1.8	426.7	0	0	2	15.4	19.3	60	15	Nurse Practitioner	0	100
NP	No	Marshfield Medical Center - Eau Claire	Cardiology	US-	2018	Y	2	19-Aug	0	0	895.4	131.7	2.2	407.8	0	0	5	13.5	18.4	58.8	16	Nurse Practitioner	0	100
NP	No	Marshfield Medical Center - Eau Claire	Cardiology	US-	2018	Y	2	19-Sep	0	0	1125.9	169	2.8	399.7	0	0	17	15.8	17.6	59.1	17	Nurse Practitioner	0	100
NP	No	Marshfield Medical Center - Eau Claire	Cardiology	US-	2018	Y	2	19-Oct	0	0	1088.2	189.8	3.2	343.9	0	0	5	18.2	15.8	44.2	18	Nurse Practitioner	0	100
NP	No	Marshfield Medical Center - Eau Claire	Cardiology	US-	2018	Y	2	19-Nov	0	0	620.3	79.8	1.3	466.3	0	0	10	13.8	17.6	60.9	19	Nurse Practitioner	0	100
NP	No	Marshfield Medical Center - Eau Claire	Cardiology	US-	2018	Y	2	19-Dec	0	0	999.5	119.7	2	501.2	0	0	5	12.3	16.9	69.8	20	Nurse Practitioner	0	100
NP	No	Marshfield Medical Center - Eau Claire	Cardiology	US-	2018	Y	2	20-Jan	0	0	1057.2	140	2.3	453	0	0	16	15.7	18	64.8	21	Nurse Practitioner	0	100
NP	No	Marshfield Medical Center - Eau Claire	Cardiology	US-	2018	Y	2	20-Feb	0	0	868.2	114.2	1.9	456.3	0	0	12	15.5	19.1	62.1	22	Nurse Practitioner	0	100
NP	No	Marshfield Medical Center - Eau Claire	Cardiology	US-	2018	Y	2	20-Mar	0	0	869.6	116.6	1.9	447.6	0	0	4	16.1	19.7	58.7	23	Nurse Practitioner	0	100
NP	No	Marshfield Medical Center - Eau Claire	Cardiology	US-	2018	Y	2	20-Apr	0	0	949	125.9	2.1	452.3	0	0	6	16.2	19.9	59.9	24	Nurse Practitioner	0	100
NP	No	Marshfield Medical Center - Eau Claire	Cardiology	US-	2018	Y	2	20-May	0	0	786.6	101.1	1.7	466.9	0	0	4	15.9	19.7	56.4	25	Nurse Practitioner	0	100
NP	No	Marshfield Medical Center - Eau Claire	Cardiology	US-	2018	Y	2	20-Jun	0	0	774.9	117.1	2	396.9	0	0	14	15.2	18.4	45.1	26	Nurse Practitioner	0	100
NP	No	Marshfield Medical Center - Eau Claire	Cardiology	US-	2018	Y	2	20-Jun	0	0	774.9	117.1	2	396.9	0	0	14	15.2	18.4	45.1	26	Nurse Practitioner	0	100
MD	No	Marshfield Medical Center	Ophthalmology	US-	1987	Y	34	18-Jun	106	1.8	0	0	0	0	0	0	0	0	0	0	2	Medical doctors	100	0
MD	No	Marshfield Medical Center	Ophthalmology	US-	1987	Y	34	18-Jul	71.3	1.2	9.9	1.5	0	390.4	0	0	11	16.2	20.5	83.3	3	Medical doctors	97.9	2.1
MD	No	Marshfield Medical Center	Ophthalmology	US-	1987	Y	34	18-Aug	108.8	1.8	0	0	0	0	0	0	0	0	0	0	4	Medical doctors	100	0
MD	No	Marshfield Medical Center	Ophthalmology	US-	1987	Y	34	18-Sep	68.4	1.1	0	0	0	0	0	0	0	0	0	0	5	Medical doctors	100	0
MD	No	Marshfield Medical Center	Ophthalmology	US-	1987	Y	34	18-Oct	101.5	1.7	0	0	0	0	0	0	0	0	0	0	6	Medical doctors	100	0
MD	No	Marshfield Medical Center	Ophthalmology	US-	1987	Y	34	18-Nov	47.2	0.8	0	0	0	0	0	0	0	0	0	0	7	Medical doctors	100	0
MD	No	Marshfield Medical Center	Ophthalmology	US-	1987	Y	34	18-Dec	93.1	1.6	0	0	0	0	0	0	0	0	0	0	8	Medical doctors	100	0
MD	No	Marshfield Medical Center	Ophthalmology	US-	1987	Y	34	19-Jan	58.2	1	1.8	0.2	0	601.4	0	0	0	0	14.8	78.8	9	Medical doctors	99.7	0.3
MD	No	Marshfield Medical Center	Ophthalmology	US-	1987	Y	34	19-Feb	77.6	1.3	119.8	13.6	0.2	528.3	0	0	1	22	19.8	78.5	10	Medical doctors	85.1	14.9
MD	No	Marshfield Medical Center	Ophthalmology	US-	1987	Y	34	19-Mar	57.4	1	35.4	3.4	0.1	623	0	0	0	3	21.7	82.6	11	Medical doctors	94.4	5.6
MD	No	Marshfield Medical Center	Ophthalmology	US-	1987	Y	34	19-Apr	19.4	0.3	27.9	3.4	0.1	488.8	0	0	0	8.2	20.4	64.4	12	Medical doctors	85.1	14.9
MD	No	Marshfield Medical Center	Ophthalmology	US-	1987	Y	34	19-May	38	0.6	83	7.5	0.1	660.7	0	0	0	5.9	23.5	78.1	13	Medical doctors	83.5	16.5
MD	No	Marshfield Medical Center	Ophthalmology	US-	1987	Y	34	19-Jun	43.5	0.7	87.4	9	0.2	580.9	0	0	0	2.5	23.5	77	14	Medical doctors	82.9	17.1
MD	No	Marshfield Medical Center	Ophthalmology	US-	1987	Y	34	19-Jul	44.1	0.7	88.6	8.4	0.1	631.1	0	0	0	4.3	19.4	76.5	15	Medical doctors	84	16
MD	No	Marshfield Medical Center	Ophthalmology	US-	1987	Y	34	19-Aug	45.1	0.8	123.4	12.6	0.2	588.7	0	0	0	4	18.8	65.1	16	Medical doctors	78.2	21.8
MD	No	Marshfield Medical Center	Ophthalmology	US-	1987	Y	34	19-Sep	16.5	0.3	98.4	9.6	0.2	615.9	0	0	0	4.3	19.5	78.2	17	Medical doctors	63.2	36.8
MD	No	Marshfield Medical Center	Ophthalmology	US-	1987	Y	34	19-Oct	39.8	0.7	175.9	18.7	0.3	564.4	0	0	0	3.6	20.9	69.8	18	Medical doctors	68	32
MD	No	Marshfield Medical Center	Ophthalmology	US-	1987	Y	34	19-Nov	39	0.7	0	0	0	0	0	0	0	0	0	0	19	Medical doctors	100	0
MD	No	Marshfield Medical Center	Ophthalmology	US-	1987	Y	34	19-Dec	42.1	0.7	31.3	2.8	0	671.9	0	0	0	0.6	20.1	81.6	20	Medical doctors	93.8	6.2
MD	No	Marshfield Medical Center	Ophthalmology	US-	1987	Y	34	20-Jan	34.7	0.6	31.3	3.3	0.1	566.5	0	0	0	1.5	18.8	52.3	21	Medical doctors	91.3	8.7
MD	No	Marshfield Medical Center	Ophthalmology	US-	1987	Y	34	20-Feb	75.3	1.3	29.8	2.6	0	694.2	0	0	0	1.1	20.6	57.2	22	Medical doctors	96.7	3.3
MD	No	Marshfield Medical Center	Ophthalmology	US-	1987	Y	34	20-Mar	47.5	0.8	0	0	0	0	0	0	0	0	0	0	23	Medical doctors	100	0
MD	No	Marshfield Medical Center	Ophthalmology	US-	1987	Y	34	20-Apr	16.7	0.3	0	0	0	0	0	0	0	0	0	0	24	Medical doctors	100	0
MD	No	Marshfield Medical Center	Ophthalmology	US-	1987	Y	34	20-May	20.7	0.3	0	0	0	0	0	0	0	0	0	0	25	Medical doctors	100	0
MD	No	Marshfield Medical Center	Ophthalmology	US-	1987	Y	34	20-Jun	36.6	0.6	0	0	0	0	0	0	0	0	0	0	26	Medical doctors	100	0
MD	No	Marshfield Medical Center	Ophthalmology	US-	1987	Y	34	20-Jun	36.6	0.6	0	0	0	0	0	0	0	0	0	0	26	Medical doctors	100	0
MD	No	Marshfield Medical Center	Rheumatology	US-	1990	Y	30	18-Jun	260.7	4.3	0	0	0	0	0	0	0	0	0	0	2	Medical doctors	100	0
MD	No	Marshfield Medical Center	Rheumatology	US-	1990	Y	30	18-Jul	286.7	4.8	0	0	0	0	0	0	0	0	0	0	3	Medical doctors	100	0
MD	No	Marshfield Medical Center	Rheumatology	US-	1990	Y	30	18-Aug	253.5	4.2	57.1	6.3	0.1	544.2	0	0	0	4.8	10.5	85.5	4	Medical doctors	97.6	2.4
MD	No	Marshfield Medical Center	Rheumatology	US-	1990	Y	30	18-Sep	165.6	2.8	0	0	0	0	0	0	0	0	0	0	5	Medical doctors	100	0
MD	No	Marshfield Medical Center	Rheumatology	US-	1990	Y	30	18-Oct	238.6	4	0	0	0	0	0	0	0	0	0	0	6	Medical doctors	100	0
MD	No	Marshfield Medical Center	Rheumatology	US-	1990	Y	30	18-Nov	145.5	2.4	0	0	0	0	0	0	0	0	0	0	7	Medical doctors	100	0
MD	No	Marshfield Medical Center	Rheumatology	US-	1990	Y	30	18-Dec	269.1	4.5	46.4	4.1	0.1	673.5	0	0	0	10.7	15.4	82.2	8	Medical doctors	98.5	1.5
MD	No	Marshfield Medical Center	Rheumatology	US-	1990	Y	30	19-Jan	212.3	3.5	0	0	0	0	0	0	0	0	0	0	9	Medical doctors	100	0
MD	No	Marshfield Medical Center	Rheumatology	US-	1990	Y	30	19-Feb	239.2	4	224.8	20.6	0.3	655.1	0	0	0	1.5	13.1	83.5	10	Medical doctors	92.1	7.9
MD	No	Marshfield Medical Center	Rheumatology	US-	1990	Y	30	19-Mar	199.3	3.3	0	0	0	0	0	0	0	0	0	0	11	Medical doctors	100	0
MD	No	Marshfield Medical Center	Rheumatology	US-	1990	Y	30	19-Apr	203.8	3.4	5	0.6	0	514.4	18.6	1	2	8.4	14.5	57.6	12	Medical doctors	99.7	0.3
MD	No	Marshfield Medical Center	Rheumatology	US-	1990	Y	30	19-May	241.6	4	0	0	0	0	0	0	0	0	0	0	13	Medical doctors	100	0
MD	No	Marshfield Medical Center	Rheumatology	US-	1990	Y	30	19-Jun	321.6	5.4	116.3	10.5	0.2	663.7	0	0	1	1.9	17.9	87	14	Medical doctors	96.8	3.2
MD	No	Marshfield Medical Center	Rheumatology	US-	1990	Y	30	19-Jul	194.1	3.2	0	0	0	0	0	0	0	0	0	0	15	Medical doctors	100	0
MD	No	Marshfield Medical Center	Rheumatology	US-	1990	Y	30	19-Aug	264.9	4.4	69.5	6.1	0.1	680.3	0	0	0	5.7	16.2	80.8	16	Medical doctors	97.7	2.3
MD	No	Marshfield Medical Center	Rheumatology	US-	1990	Y	30	19-Sep	112.6	1.9	40	3.4	0.1	714	0	0	0	1.4	17.9	77.1	17	Medical doctors	97.1	2.9
MD	No	Marshfield Medical Center	Rheumatology	US-	1990	Y	30	19-Oct	265.1	4.4	33.1	2.8	0	704.7	0	0	0	0.3	18.2	82.1	18	Medical doctors	99	1
MD	No	Marshfield Medical Center	Rheumatology	US-	1990	Y	30	19-Nov	342.2	5.7	54.6	4.9	0.1	667.7	0	0	0	1.8	17.5	83.6	19	Medical doctors	98.6	1.4
MD	No	Marshfield Medical Center	Rheumatology	US-	1990	Y	30	19-Dec	329.7	5.5	25.2	2.7	0	567.4	0	0	0	4.9	17.9	58.3	20	Medical doctors	99.2	0.8
MD	No	Marshfield Medical Center	Rheumatology	US-	1990	Y	30	20-Jan	381.9	6.4	32.2	2.7	0	702.7	0	0	0	1	17.9	78.4	21	Medical doctors	99.3	0.7
MD	No	Marshfield Medical Center	Rheumatology	US-	1990	Y	30	20-Feb	521	8.7	0	0	0	0	0	0	0	0	0	0	22	Medical doctors	100	0
MD	No	Marshfield Medical Center	Rheumatology	US-	1990	Y	30	20-Mar	356.9	5.9	60.8	5.6	0.1	654.2	0	0	0	2.7	22	76.2	23	Medical doctors	98.5	1.5
MD	No	Marshfield Medical Center	Rheumatology	US-	1990	Y	30	20-Apr	216.5	3.6	72.1	6.4	0.1	677	0	0	0	1.5	18.3	75	24	Medical doctors	97.1	2.9
MD	No	Marshfield Medical Center	Rheumatology	US-	1990	Y	30	20-May	500.3	8.3	38.3	3.9	0.1	586.6	0	0	0	3	22.3	76.5	25	Medical doctors	99.2	0.8
MD	No	Marshfield Medical Center	Rheumatology	US-	1990	Y	30	20-Jun	666	11.1	0	0	0	0	0	0	0	0	0	0	26	Medical doctors	100	0
MD	No	Marshfield Medical Center	Rheumatology	US-	1990	Y	30	20-Jun	666	11.1	0	0	0	0	0	0	0	0	0	0	26	Medical doctors	100	0
MD	No	Marshfield Medical Center	Internal Medicine	US-	2004	Y	16	18-Jun	615.6	10.3	0	0	0	0	0	0	0	0	0	0	2	Medical doctors	100	0
MD	No	Marshfield Medical Center	Internal Medicine	US-	2004	Y	16	18-Jul	350.1	5.8	0	0	0	0	0	0	0	0	0	0	3	Medical doctors	100	0
MD	No	Marshfield Medical Center	Internal Medicine	US-	2004	Y	16	18-Aug	754.8	12.6	0	0	0	0	0	0	0	0	0	0	4	Medical doctors	100	0
MD	No	Marshfield Medical Center	Internal Medicine	US-	2004	Y	16	18-Sep	359.2	6	0	0	0	0	0	0	0	0	0	0	5	Medical doctors	100	0
MD	No	Marshfield Medical Center	Internal Medicine	US-	2004	Y	16	18-Oct	990.8	16.5	.	0	0	.	.	.	.	.	.	.	6	Medical doctors	100	0
MD	No	Marshfield Medical Center	Internal Medicine	US-	2004	Y	16	18-Nov	586.9	9.8	0	0	0	0	0	0	0	0	0	0	7	Medical doctors	100	0
MD	No	Marshfield Medical Center	Internal Medicine	US-	2004	Y	16	18-Dec	699	11.7	0	0	0	0	0	0	0	0	0	0	8	Medical doctors	100	0
MD	No	Marshfield Medical Center	Internal Medicine	US-	2004	Y	16	19-Jan	914.7	15.2	2.5	0.3	0	555.5	0	0	1	12	17.6	81.4	9	Medical doctors	100	0
MD	No	Marshfield Medical Center	Internal Medicine	US-	2004	Y	16	19-Feb	590.2	9.8	0	0	0	0	0	0	0	0	0	0	10	Medical doctors	100	0
MD	No	Marshfield Medical Center	Internal Medicine	US-	2004	Y	16	19-Mar	592.4	9.9	0	0	0	0	0	0	0	0	0	0	11	Medical doctors	100	0
MD	No	Marshfield Medical Center	Internal Medicine	US-	2004	Y	16	19-Apr	791.1	13.2	0	0	0	0	0	0	0	0	0	0	12	Medical doctors	100	0
MD	No	Marshfield Medical Center	Internal Medicine	US-	2004	Y	16	19-May	790.5	13.2	75.1	9.4	0.2	479.7	0	0	63	5.7	14.3	67.3	13	Medical doctors	98.8	1.2
MD	No	Marshfield Medical Center	Internal Medicine	US-	2004	Y	16	19-Jun	614.3	10.2	96.1	10.1	0.2	567.9	0	0	2	5.6	12.9	75.4	14	Medical doctors	98.4	1.6
MD	No	Marshfield Medical Center	Internal Medicine	US-	2004	Y	16	19-Jul	273.5	4.6	0	0	0	0	0	0	0	0	0	0	15	Medical doctors	100	0
MD	No	Marshfield Medical Center	Internal Medicine	US-	2004	Y	16	19-Aug	438.7	7.3	0	0	0	0	0	0	0	0	0	0	16	Medical doctors	100	0
MD	No	Marshfield Medical Center	Internal Medicine	US-	2004	Y	16	19-Sep	746.3	12.4	1.5	0.6	0	156.1	0	0	0	0	23.6	41.8	17	Medical doctors	99.9	0.1
MD	No	Marshfield Medical Center	Internal Medicine	US-	2004	Y	16	19-Oct	868.2	14.5	0	0	0	0	0	0	0	0	0	0	18	Medical doctors	100	0
MD	No	Marshfield Medical Center	Internal Medicine	US-	2004	Y	16	19-Nov	491	8.2	0	0	0	0	0	0	0	0	0	0	19	Medical doctors	100	0
MD	No	Marshfield Medical Center	Physical Medicine-Rehabilitation	International-	2017	Y	4	18-Jun	210.8	3.5	0	0	0	0	0	0	0	0	0	0	2	Medical doctors	100	0
MD	No	Marshfield Medical Center	Physical Medicine-Rehabilitation	International-	2017	Y	4	18-Jul	288.2	4.8	0	0	0	0	0	0	0	0	0	0	3	Medical doctors	100	0
MD	No	Marshfield Medical Center	Physical Medicine-Rehabilitation	International-	2017	Y	4	18-Aug	352	5.9	0	0	0	0	0	0	0	0	0	0	4	Medical doctors	100	0
MD	No	Marshfield Medical Center	Physical Medicine-Rehabilitation	International-	2017	Y	4	18-Sep	236.6	3.9	0	0	0	0	0	0	0	0	0	0	5	Medical doctors	100	0
MD	No	Marshfield Medical Center	Physical Medicine-Rehabilitation	International-	2017	Y	4	18-Oct	368.1	6.1	0	0	0	0	0	0	0	0	0	0	6	Medical doctors	100	0
MD	No	Marshfield Medical Center	Physical Medicine-Rehabilitation	International-	2017	Y	4	18-Nov	182.5	3	0	0	0	0	0	0	0	0	0	0	7	Medical doctors	100	0
MD	No	Marshfield Medical Center	Physical Medicine-Rehabilitation	International-	2017	Y	4	18-Dec	263.1	4.4	0	0	0	0	0	0	0	0	0	0	8	Medical doctors	100	0
MD	No	Marshfield Medical Center	Physical Medicine-Rehabilitation	International-	2017	Y	4	19-Jan	170.6	2.8	0	0	0	0	0	0	0	0	0	0	9	Medical doctors	100	0
MD	No	Marshfield Medical Center	Physical Medicine-Rehabilitation	International-	2017	Y	4	19-Feb	192.6	3.2	0	0	0	0	0	0	0	0	0	0	10	Medical doctors	100	0
MD	No	Marshfield Medical Center	Physical Medicine-Rehabilitation	International-	2017	Y	4	19-Mar	262.2	4.4	0	0	0	0	0	0	0	0	0	0	11	Medical doctors	100	0
MD	No	Marshfield Medical Center	Physical Medicine-Rehabilitation	International-	2017	Y	4	19-Apr	289.7	4.8	0	0	0	0	0	0	0	0	0	0	12	Medical doctors	100	0
MD	No	Marshfield Medical Center	Physical Medicine-Rehabilitation	International-	2017	Y	4	19-May	117	2	1998.9	237.7	4	504.6	0	0	6	3.9	12.9	64	13	Medical doctors	33	67
MD	No	Marshfield Medical Center	Physical Medicine-Rehabilitation	International-	2017	Y	4	19-Jun	12.7	0.2	2721.6	304.8	5.1	535.7	0	0	3	2.6	13	63.8	14	Medical doctors	4	96
MD	No	Marshfield Medical Center	Physical Medicine-Rehabilitation	International-	2017	Y	4	19-Jul	2.5	0	2905.1	332.7	5.5	523.9	0	0	4	3.2	12.9	63.6	15	Medical doctors	0.7	99.3
MD	No	Marshfield Medical Center	Physical Medicine-Rehabilitation	International-	2017	Y	4	19-Aug	0	0	2529.4	302.8	5	501.2	0	0	3	3.6	13.2	62.8	16	Medical doctors	0	100
MD	No	Marshfield Medical Center	Physical Medicine-Rehabilitation	International-	2017	Y	4	19-Sep	0	0	2307.1	269.7	4.5	513.3	0	0	4	3.1	14.4	65.4	17	Medical doctors	0	100
MD	No	Marshfield Medical Center	Physical Medicine-Rehabilitation	International-	2017	Y	4	19-Oct	0	0	2984.1	297.6	5	601.7	0	0	1	1.6	16.9	76.1	18	Medical doctors	0	100
MD	No	Marshfield Medical Center	Physical Medicine-Rehabilitation	International-	2017	Y	4	19-Nov	0	0	2254.6	225.1	3.8	601.1	0	0	0	1.3	16.3	78.2	19	Medical doctors	0	100
MD	No	Marshfield Medical Center	Physical Medicine-Rehabilitation	International-	2017	Y	4	19-Dec	0	0	2579.8	255.1	4.3	606.8	0	0	2	2	16.2	83.6	20	Medical doctors	0	100
MD	No	Marshfield Medical Center	Physical Medicine-Rehabilitation	International-	2017	Y	4	20-Jan	0	0	2375.9	234.6	3.9	607.7	0	0	3	1.3	15.9	83.4	21	Medical doctors	0	100
MD	No	Marshfield Medical Center	Physical Medicine-Rehabilitation	International-	2017	Y	4	20-Feb	0	0	1864	193.4	3.2	578.2	0	0	3	1.5	10.8	75.7	22	Medical doctors	0	100
MD	No	Marshfield Medical Center	Physical Medicine-Rehabilitation	International-	2017	Y	4	20-Mar	0	0	1972.7	201.6	3.4	587	0	0	1	1.5	9.7	76.4	23	Medical doctors	0	100
MD	No	Marshfield Medical Center	Physical Medicine-Rehabilitation	International-	2017	Y	4	20-Apr	0	0	1074.5	106.7	1.8	604	0	0	4	1.4	13.9	77.1	24	Medical doctors	0	100
MD	No	Marshfield Medical Center	Physical Medicine-Rehabilitation	International-	2017	Y	4	20-May	0	0	2253.2	260	4.3	519.9	0	0	12	2.1	29.3	55.1	25	Medical doctors	0	100
MD	No	Marshfield Medical Center	Physical Medicine-Rehabilitation	International-	2017	Y	4	20-Jun	0	0	2483	293.3	4.9	508	0	0	18	2.5	28.9	51.1	26	Medical doctors	0	100
MD	No	Marshfield Medical Center	Physical Medicine-Rehabilitation	International-	2017	Y	4	20-Jun	0	0	2483	293.3	4.9	508	0	0	18	2.5	28.9	51.1	26	Medical doctors	0	100
MD	No		Radiology	US-	2014	Y	6	20-Feb	0	0	122.3	12.4	0.2	594.1	0	0	1	5.7	20.3	79.7	22	Medical doctors	0	100
MD	No		Radiology	US-	2014	Y	6	20-Mar	0	0	260.6	28.7	0.5	545.3	0	0	0	5.5	19.9	78.6	23	Medical doctors	0	100
MD	No		Radiology	US-	2014	Y	6	20-Apr	0	0	49.2	5.8	0.1	504.4	0	0	0	2.8	21	73.7	24	Medical doctors	0	100
MD	No		Radiology	US-	2014	Y	6	20-May	0	0	237.9	25.5	0.4	558.7	0	0	2	3.5	19.6	76.4	25	Medical doctors	0	100
MD	No		Radiology	US-	2014	Y	6	20-Jun	0	0	204	21.6	0.4	566.3	0	0	0	5.6	19.7	78.9	26	Medical doctors	0	100
MD	No		Radiology	US-	2014	Y	6	20-Jun	0	0	204	21.6	0.4	566.3	0	0	0	5.6	19.7	78.9	26	Medical doctors	0	100
PAC	No	Marshfield Medical Center	CVT Surgery	US-	1988	N	30	18-Nov	13.2	0.2	.	0	0	.	.	.	.	.	.	.	7	Physician Assistant	100	0
PAC	No	Marshfield Medical Center	CVT Surgery	US-	1988	N	30	18-Dec	15.3	0.3	.	0	0	.	.	.	.	.	.	.	8	Physician Assistant	100	0
PAC	No	Marshfield Medical Center	CVT Surgery	US-	1988	N	30	18-Dec	15.3	0.3	.	0	0	.	.	.	.	.	.	.	8	Physician Assistant	100	0
NP	No	Marshfield Medical Center	Occupational Therapy	US-	2011	Y	9	18-Jun	846.3	14.1	0	0	0	0	0	0	0	0	0	0	2	Nurse Practitioner	100	0
NP	No	Marshfield Medical Center	Occupational Therapy	US-	2011	Y	9	18-Jul	837.1	14	0	0	0	0	0	0	0	0	0	0	3	Nurse Practitioner	100	0
NP	No	Marshfield Medical Center	Occupational Therapy	US-	2011	Y	9	18-Aug	600.9	10	0	0	0	0	0	0	0	0	0	0	4	Nurse Practitioner	100	0
NP	No	Marshfield Medical Center	Occupational Therapy	US-	2011	Y	9	18-Sep	531.1	8.9	0	0	0	0	0	0	0	0	0	0	5	Nurse Practitioner	100	0
NP	No	Marshfield Medical Center	Occupational Therapy	US-	2011	Y	9	18-Oct	721.3	12	.	0	0	.	.	.	.	.	.	.	6	Nurse Practitioner	100	0
NP	No	Marshfield Medical Center	Occupational Therapy	US-	2011	Y	9	18-Nov	242.9	4	0	0	0	0	0	0	0	0	0	0	7	Nurse Practitioner	100	0
NP	No	Marshfield Medical Center	Occupational Therapy	US-	2011	Y	9	18-Dec	611.3	10.2	0	0	0	0	0	0	0	0	0	0	8	Nurse Practitioner	100	0
NP	No	Marshfield Medical Center	Occupational Therapy	US-	2011	Y	9	19-Jan	944.7	15.7	0	0	0	0	0	0	0	0	0	0	9	Nurse Practitioner	100	0
NP	No	Marshfield Medical Center	Occupational Therapy	US-	2011	Y	9	19-Feb	805.4	13.4	0	0	0	0	0	0	0	0	0	0	10	Nurse Practitioner	100	0
NP	No	Marshfield Medical Center	Occupational Therapy	US-	2011	Y	9	19-Mar	639	10.7	0	0	0	0	0	0	0	0	0	0	11	Nurse Practitioner	100	0
NP	No	Marshfield Medical Center	Occupational Therapy	US-	2011	Y	9	19-Apr	637.1	10.6	1.3	0.3	0	272.6	0	0	1	0	18.5	34.2	12	Nurse Practitioner	100	0
NP	No	Marshfield Medical Center	Occupational Therapy	US-	2011	Y	9	19-May	684.7	11.4	197.3	26.9	0.4	440.8	0	0	0	7.1	31.3	52.8	13	Nurse Practitioner	96.2	3.8
NP	No	Marshfield Medical Center	Occupational Therapy	US-	2011	Y	9	19-Jun	284.6	4.7	1343.5	159	2.6	507.1	0	0	3	4.7	24.6	58	14	Nurse Practitioner	64.2	35.8
NP	No	Marshfield Medical Center	Occupational Therapy	US-	2011	Y	9	19-Jul	16.9	0.3	2937.4	259.7	4.3	678.6	0	0	3	4.6	13.7	71.1	15	Nurse Practitioner	6.1	93.9
NP	No	Marshfield Medical Center	Occupational Therapy	US-	2011	Y	9	19-Aug	0	0	4100.8	380.4	6.3	646.9	0	0	15	4.6	20.3	66.6	16	Nurse Practitioner	0	100
NP	No	Marshfield Medical Center	Occupational Therapy	US-	2011	Y	9	19-Sep	0	0	3172.8	346	5.8	550.2	0	0	5	3.2	30.7	55.8	17	Nurse Practitioner	0	100
NP	No	Marshfield Medical Center	Occupational Therapy	US-	2011	Y	9	19-Oct	0	0	4233.7	429.2	7.2	591.9	0	0	1	3.2	27.1	56.9	18	Nurse Practitioner	0	100
NP	No	Marshfield Medical Center	Occupational Therapy	US-	2011	Y	9	19-Nov	0	0	1681	194.3	3.2	519	0	0	2	3.7	26	54.6	19	Nurse Practitioner	0	100
NP	No	Marshfield Medical Center	Occupational Therapy	US-	2011	Y	9	19-Dec	0	0	2462.8	297	4.9	497.5	0	0	7	4.9	25.1	54.8	20	Nurse Practitioner	0	100
NP	No	Marshfield Medical Center	Occupational Therapy	US-	2011	Y	9	20-Jan	0	0	2356.4	292.1	4.9	484	0	0	8	4.2	16.5	51.3	21	Nurse Practitioner	0	100
NP	No	Marshfield Medical Center	Occupational Therapy	US-	2011	Y	9	20-Feb	0	0	2277.3	285.8	4.8	478.1	0	0	3	3.4	21.2	47.6	22	Nurse Practitioner	0	100
NP	No	Marshfield Medical Center	Occupational Therapy	US-	2011	Y	9	20-Mar	0.1	0	2374.6	299.5	5	475.8	0	0	2	3.5	21.2	48.2	23	Nurse Practitioner	0	100
NP	No	Marshfield Medical Center	Occupational Therapy	US-	2011	Y	9	20-Apr	0	0	2730.7	348.7	5.8	469.9	0	0	3	4.1	21.7	47	24	Nurse Practitioner	0	100
NP	No	Marshfield Medical Center	Occupational Therapy	US-	2011	Y	9	20-May	0	0	4084.4	507	8.4	483.4	0	0	5	3.9	21.2	47.2	25	Nurse Practitioner	0	100
NP	No	Marshfield Medical Center	Occupational Therapy	US-	2011	Y	9	20-Jun	0	0	3106.5	379.5	6.3	491.2	0	0	8	3.2	20.3	51	26	Nurse Practitioner	0	100
NP	No	Marshfield Medical Center	Occupational Therapy	US-	2011	Y	9	20-Jun	0	0	3106.5	379.5	6.3	491.2	0	0	8	3.2	20.3	51	26	Nurse Practitioner	0	100
PAC	No	Marshfield Medical Center	Neurosurgery	US-	2014	Y	6	18-Jun	233.1	3.9	0	0	0	0	0	0	0	0	0	0	2	Physician Assistant	100	0
PAC	No	Marshfield Medical Center	Neurosurgery	US-	2014	Y	6	18-Jul	340.1	5.7	0	0	0	0	0	0	0	0	0	0	3	Physician Assistant	100	0
PAC	No	Marshfield Medical Center	Neurosurgery	US-	2014	Y	6	18-Aug	106	1.8	2590.4	415.7	6.9	373.9	0	0	118	5.3	27.1	63.7	4	Physician Assistant	20.3	79.7
PAC	No	Marshfield Medical Center	Neurosurgery	US-	2014	Y	6	18-Sep	45.4	0.8	1323.7	361.1	6	219.9	0	0	54	7	25.1	34.6	5	Physician Assistant	11.2	88.8
PAC	No	Marshfield Medical Center	Neurosurgery	US-	2014	Y	6	18-Oct	82.8	1.4	1127.5	333.2	5.6	203	0	0	0	7.4	21.5	23.2	6	Physician Assistant	19.9	80.1
PAC	No	Marshfield Medical Center	Neurosurgery	US-	2014	Y	6	18-Nov	0	0	709.2	210.8	3.5	201.9	0	0	0	8.6	26	22.2	7	Physician Assistant	0	100
PAC	No	Marshfield Medical Center	Neurosurgery	US-	2014	Y	6	18-Dec	0	0	104.1	39.3	0.7	158.8	0	0	0	7.7	27.4	16.9	8	Physician Assistant	0	100
PAC	No	Marshfield Medical Center	Neurosurgery	US-	2014	Y	6	19-Jan	0	0	13.8	4.9	0.1	168.4	0	0	0	11.6	14	22.3	9	Physician Assistant	0	100
PAC	No	Marshfield Medical Center	Neurosurgery	US-	2014	Y	6	19-Feb	0	0	189	36.1	0.6	314.3	0	0	1	14.5	18.8	35.7	10	Physician Assistant	0	100
PAC	No	Marshfield Medical Center	Neurosurgery	US-	2014	Y	6	19-Mar	0	0	613.4	116.8	1.9	315.2	0	0	0	7.2	26.2	34.2	11	Physician Assistant	0	100
PAC	No	Marshfield Medical Center	Neurosurgery	US-	2014	Y	6	19-Apr	0	0	672.4	255.4	4.3	158	0	0	0	8.8	24.8	17	12	Physician Assistant	0	100
PAC	No	Marshfield Medical Center	Neurosurgery	US-	2014	Y	6	19-May	0	0	478.5	160.6	2.7	178.8	0	0	3	9.6	24.3	18.4	13	Physician Assistant	0	100
PAC	No	Marshfield Medical Center	Neurosurgery	US-	2014	Y	6	19-Jun	0	0	680.3	168.6	2.8	242.1	0	0	4	9.7	27	25	14	Physician Assistant	0	100
PAC	No	Marshfield Medical Center	Neurosurgery	US-	2014	Y	6	19-Jul	0	0	920.8	195	3.2	283.3	0	0	18	9.5	24.6	26.2	15	Physician Assistant	0	100
PAC	No	Marshfield Medical Center	Neurosurgery	US-	2014	Y	6	19-Aug	0	0	594.5	176	2.9	202.7	0	0	1	9.4	28.2	20.1	16	Physician Assistant	0	100
PAC	No	Marshfield Medical Center	Neurosurgery	US-	2014	Y	6	19-Sep	0	0	1120.6	244	4.1	275.6	0	0	23	11.2	27.8	28.7	17	Physician Assistant	0	100
PAC	No	Marshfield Medical Center	Neurosurgery	US-	2014	Y	6	19-Oct	0	0	612	112.7	1.9	325.9	0	0	12	9.8	25.7	32.1	18	Physician Assistant	0	100
PAC	No	Marshfield Medical Center	Neurosurgery	US-	2014	Y	6	19-Nov	0	0	1295.6	186.3	3.1	417.4	0	0	23	10.6	23.3	41.6	19	Physician Assistant	0	100
PAC	No	Marshfield Medical Center	Neurosurgery	US-	2014	Y	6	19-Dec	0	0	828.4	172.1	2.9	288.8	0	0	32	9.6	25.3	27.6	20	Physician Assistant	0	100
PAC	No	Marshfield Medical Center	Neurosurgery	US-	2014	Y	6	20-Jan	0	0	1171.5	190.6	3.2	368.7	0	0	30	8.5	24.3	35.4	21	Physician Assistant	0	100
PAC	No	Marshfield Medical Center	Neurosurgery	US-	2014	Y	6	20-Feb	0	0	1013.5	135.8	2.3	447.9	0	0	28	7.5	24.6	42.2	22	Physician Assistant	0	100
PAC	No	Marshfield Medical Center	Neurosurgery	US-	2014	Y	6	20-Mar	0	0	691.9	68.8	1.1	603.4	0	0	39	9.2	21.7	59.2	23	Physician Assistant	0	100
PAC	No	Marshfield Medical Center	Neurosurgery	US-	2014	Y	6	20-Apr	0	0	806.8	88.1	1.5	549.8	0	0	42	8.1	21.8	53.3	24	Physician Assistant	0	100
PAC	No	Marshfield Medical Center	Neurosurgery	US-	2014	Y	6	20-May	0	0	958.7	99.7	1.7	577.2	0	0	33	7.6	24.3	51.7	25	Physician Assistant	0	100
PAC	No	Marshfield Medical Center	Neurosurgery	US-	2014	Y	6	20-Jun	0	0	1266.8	142.6	2.4	533.2	0	0	53	9.1	26.1	45.2	26	Physician Assistant	0	100
PAC	No	Marshfield Medical Center	Neurosurgery	US-	2014	Y	6	20-Jun	0	0	1266.8	142.6	2.4	533.2	0	0	53	9.1	26.1	45.2	26	Physician Assistant	0	100
PAC	No	Bloomer Center	Primary Care	US-	2016	N	4	18-Jun	424.8	7.1	0	0	0	0	0	0	0	0	0	0	2	Physician Assistant	100	0
PAC	No	Bloomer Center	Primary Care	US-	2016	N	4	18-Jul	612.9	10.2	0	0	0	0	0	0	0	0	0	0	3	Physician Assistant	100	0
PAC	No	Bloomer Center	Primary Care	US-	2016	N	4	18-Aug	595.6	9.9	0	0	0	0	0	0	0	0	0	0	4	Physician Assistant	100	0
PAC	No	Bloomer Center	Primary Care	US-	2016	N	4	18-Sep	342.1	5.7	0	0	0	0	0	0	0	0	0	0	5	Physician Assistant	100	0
PAC	No	Bloomer Center	Primary Care	US-	2016	N	4	18-Oct	682.6	11.4	.	0	0	.	.	.	.	.	.	.	6	Physician Assistant	100	0
PAC	No	Bloomer Center	Primary Care	US-	2016	N	4	18-Nov	257.3	4.3	0	0	0	0	0	0	0	0	0	0	7	Physician Assistant	100	0
PAC	No	Bloomer Center	Primary Care	US-	2016	N	4	18-Dec	449.9	7.5	2352.7	219.5	3.7	643.2	0	0	0	2.3	25.2	72.6	8	Physician Assistant	67.2	32.8
PAC	No	Bloomer Center	Primary Care	US-	2016	N	4	19-Jan	124.8	2.1	4468.9	389.1	6.5	689.2	0	0	0	2.8	16.4	77.8	9	Physician Assistant	24.3	75.7
PAC	No	Bloomer Center	Primary Care	US-	2016	N	4	19-Feb	12.4	0.2	5235.2	508.2	8.5	618.1	0	0	0	3.6	22.3	69.4	10	Physician Assistant	2.4	97.6
PAC	No	Bloomer Center	Primary Care	US-	2016	N	4	19-Mar	5.2	0.1	5659.2	605.3	10.1	560.9	0	0	0	3.7	24.3	62.4	11	Physician Assistant	0.9	99.1
PAC	No	Bloomer Center	Primary Care	US-	2016	N	4	19-Apr	0	0	6530.1	684.5	11.4	572.4	0	0	0	2.6	23.7	59.1	12	Physician Assistant	0	100
PAC	No	Bloomer Center	Primary Care	US-	2016	N	4	19-May	0	0	5798.9	592.9	9.9	586.8	0	0	2	2.8	24.2	55.9	13	Physician Assistant	0	100
PAC	No	Bloomer Center	Primary Care	US-	2016	N	4	19-Jun	0	0	5765.6	571.6	9.5	605.2	0	0	0	2.5	24	56.1	14	Physician Assistant	0	100
PAC	No	Bloomer Center	Primary Care	US-	2016	N	4	19-Jul	0	0	6114.3	626.1	10.4	586	0	0	0	2.6	24	56.6	15	Physician Assistant	0	100
PAC	No	Bloomer Center	Primary Care	US-	2016	N	4	19-Aug	0	0	6035.7	631.8	10.5	573.2	0	0	0	2.3	23.8	56.3	16	Physician Assistant	0	100
PAC	No	Bloomer Center	Primary Care	US-	2016	N	4	19-Sep	0	0	4746.9	502.7	8.4	566.6	0	0	6	2.4	24.5	56.5	17	Physician Assistant	0	100
PAC	No	Bloomer Center	Primary Care	US-	2016	N	4	19-Oct	0	0	5391.5	552.8	9.2	585.2	0	0	2	2.2	25.2	54.2	18	Physician Assistant	0	100
PAC	No	Bloomer Center	Primary Care	US-	2016	N	4	19-Nov	0	0	4606.9	465.1	7.8	594.3	0	0	0	1.7	24.2	57.6	19	Physician Assistant	0	100
PAC	No	Bloomer Center	Primary Care	US-	2016	N	4	19-Dec	0	0	5555.5	584.1	9.7	570.6	0	0	1	2.2	22.9	57.1	20	Physician Assistant	0	100
PAC	No	Bloomer Center	Primary Care	US-	2016	N	4	20-Jan	0	0	5567.9	552.3	9.2	604.9	0	0	1	2.1	23.7	61.8	21	Physician Assistant	0	100
PAC	No	Bloomer Center	Primary Care	US-	2016	N	4	20-Feb	0	0	4432.2	405.6	6.8	655.7	0	0	0	1.9	23.7	66.8	22	Physician Assistant	0	100
PAC	No	Bloomer Center	Primary Care	US-	2016	N	4	20-Mar	0	0	3787.1	364.9	6.1	622.6	0	0	1	2.3	24.5	63.7	23	Physician Assistant	0	100
PAC	No	Bloomer Center	Primary Care	US-	2016	N	4	20-Apr	0	0	1088	108.1	1.8	603.7	0	0	1	1.8	26.6	65.6	24	Physician Assistant	0	100
PAC	No	Bloomer Center	Primary Care	US-	2016	N	4	20-May	0	0	533.6	52.6	0.9	608.7	0	0	0	1.7	26.4	67.7	25	Physician Assistant	0	100
PAC	No	Bloomer Center	Primary Care	US-	2016	N	4	20-Jun	0	0	5188.2	507.1	8.5	613.8	0	0	1	2	25.1	61.3	26	Physician Assistant	0	100
PAC	No	Bloomer Center	Primary Care	US-	2016	N	4	20-Jun	0	0	5188.2	507.1	8.5	613.8	0	0	1	2	25.1	61.3	26	Physician Assistant	0	100
RN	No	Marshfield Medical Center	Gastroenterology	US-	2007	Y	14	19-Nov	0	0	661.9	68.5	1.1	579.5	9.6	12	33	4.4	25.1	63.7	19	Nurse	0	100
RN	No	Marshfield Medical Center	Gastroenterology	US-	2007	Y	14	19-Dec	0	0	1790	218.7	3.6	491.1	12.7	56	92	7.5	23.7	49.4	20	Nurse	0	100
RN	No	Marshfield Medical Center	Gastroenterology	US-	2007	Y	14	20-Jan	0	0	1958.6	195.5	3.3	601	11.5	53	61	6.3	22.2	61.1	21	Nurse	0	100
RN	No	Marshfield Medical Center	Gastroenterology	US-	2007	Y	14	20-Feb	0	0	1411.7	139	2.3	609.2	7.7	29	30	5.9	21.3	63.5	22	Nurse	0	100
RN	No	Marshfield Medical Center	Gastroenterology	US-	2007	Y	14	20-Mar	0	0	1975.1	181.3	3	653.6	10.1	50	51	5.4	21.4	65.6	23	Nurse	0	100
RN	No	Marshfield Medical Center	Gastroenterology	US-	2007	Y	14	20-Apr	0	0	31.6	3.7	0.1	518.5	0	0	0	9	24.4	66.2	24	Nurse	0	100
RN	No	Marshfield Medical Center	Gastroenterology	US-	2007	Y	14	20-Jun	0	0	26.5	2.7	0	587	14.2	1	1	17.8	22.6	69.5	26	Nurse	0	100
RN	No	Marshfield Medical Center	Gastroenterology	US-	2007	Y	14	20-Jun	0	0	26.5	2.7	0	587	14.2	1	1	17.8	22.6	69.5	26	Nurse	0	100
MD	No	Howard Young Medical Center	Cardiology	US-	2014	Y	6	18-Jun	668.3	11.1	0	0	0	0	0	0	0	0	0	0	2	Medical doctors	100	0
MD	No	Howard Young Medical Center	Cardiology	US-	2014	Y	6	18-Jul	729	12.2	0	0	0	0	0	0	0	0	0	0	3	Medical doctors	100	0
MD	No	Howard Young Medical Center	Cardiology	US-	2014	Y	6	18-Aug	720.8	12	0	0	0	0	0	0	0	0	0	0	4	Medical doctors	100	0
MD	No	Howard Young Medical Center	Cardiology	US-	2014	Y	6	18-Sep	619.3	10.3	0	0	0	0	0	0	0	0	0	0	5	Medical doctors	100	0
MD	No	Howard Young Medical Center	Cardiology	US-	2014	Y	6	18-Oct	812	13.5	.	0	0	.	.	.	.	.	.	.	6	Medical doctors	100	0
MD	No	Howard Young Medical Center	Cardiology	US-	2014	Y	6	18-Nov	585.7	9.8	0	0	0	0	0	0	0	0	0	0	7	Medical doctors	100	0
MD	No	Howard Young Medical Center	Cardiology	US-	2014	Y	6	18-Dec	698.1	11.6	0	0	0	0	0	0	0	0	0	0	8	Medical doctors	100	0
MD	No	Howard Young Medical Center	Cardiology	US-	2014	Y	6	19-Jan	844.9	14.1	0	0	0	0	0	0	0	0	0	0	9	Medical doctors	100	0
MD	No	Howard Young Medical Center	Cardiology	US-	2014	Y	6	19-Feb	813.5	13.6	0	0	0	0	0	0	0	0	0	0	10	Medical doctors	100	0
MD	No	Howard Young Medical Center	Cardiology	US-	2014	Y	6	19-Mar	1273.8	21.2	0	0	0	0	0	0	0	0	0	0	11	Medical doctors	100	0
MD	No	Howard Young Medical Center	Cardiology	US-	2014	Y	6	19-Apr	763.5	12.7	1329.4	177.7	3	448.8	3.1	3	24	6.5	23.4	63.7	12	Medical doctors	81.1	18.9
MD	No	Howard Young Medical Center	Cardiology	US-	2014	Y	6	19-May	0	0	8636.6	1313.9	21.9	394.4	0	0	76	6.6	17.1	49.9	13	Medical doctors	0	100
MD	No	Howard Young Medical Center	Cardiology	US-	2014	Y	6	19-Jun	0	0	6085.6	892.2	14.9	409.2	0	0	64	7.2	12.9	47.9	14	Medical doctors	0	100
MD	No	Howard Young Medical Center	Cardiology	US-	2014	Y	6	19-Jul	0	0	8601	1229.5	20.5	419.7	0	0	72	7.2	12.7	46.6	15	Medical doctors	0	100
MD	No	Howard Young Medical Center	Cardiology	US-	2014	Y	6	19-Aug	0	0	5192.2	786.9	13.1	395.9	0.3	1	69	8.5	12.4	46.3	16	Medical doctors	0	100
MD	No	Howard Young Medical Center	Cardiology	US-	2014	Y	6	19-Sep	0	0	2858.8	445.2	7.4	385.3	0	0	27	7.4	15.7	49.5	17	Medical doctors	0	100
MD	No	Howard Young Medical Center	Cardiology	US-	2014	Y	6	19-Oct	0	0	7664.3	1165.6	19.4	394.5	0	0	64	7.4	13.5	48.3	18	Medical doctors	0	100
MD	No	Howard Young Medical Center	Cardiology	US-	2014	Y	6	19-Nov	0	0	7127.4	1106.5	18.4	386.5	0	0	57	6.9	13.2	44.9	19	Medical doctors	0	100
MD	No	Howard Young Medical Center	Cardiology	US-	2014	Y	6	19-Dec	0.6	0	6837.9	968.5	16.1	423.6	0	0	87	5.8	13.6	55.7	20	Medical doctors	0.1	99.9
MD	No	Howard Young Medical Center	Cardiology	US-	2014	Y	6	20-Jan	0	0	416.6	57.1	1	437.3	0	0	2	6	12.9	60	21	Medical doctors	0	100
MD	No	Marshfield Medical Center - Rice Lake	Internal Medicine	US-	1999	Y	21	18-Jun	609.7	10.2	1133.6	87.6	1.5	776.7	23.9	29	32	2.3	12.6	86.7	2	Medical doctors	87.4	12.6
MD	No	Marshfield Medical Center - Rice Lake	Internal Medicine	US-	1999	Y	21	18-Jul	648.8	10.8	0	0	0	0	0	0	0	0	0	0	3	Medical doctors	100	0
MD	No	Marshfield Medical Center - Rice Lake	Internal Medicine	US-	1999	Y	21	18-Aug	694.5	11.6	0	0	0	0	0	0	0	0	0	0	4	Medical doctors	100	0
MD	No	Marshfield Medical Center - Rice Lake	Internal Medicine	US-	1999	Y	21	18-Sep	638.8	10.6	0	0	0	0	0	0	0	0	0	0	5	Medical doctors	100	0
MD	No	Marshfield Medical Center - Rice Lake	Internal Medicine	US-	1999	Y	21	18-Oct	937.3	15.6	191.8	21.7	0.4	531.3	0	0	1	3.9	10.7	64.3	6	Medical doctors	97.7	2.3
MD	No	Marshfield Medical Center - Rice Lake	Internal Medicine	US-	1999	Y	21	18-Nov	481.6	8	102.4	12	0.2	512.6	16.1	1	1	2.2	9.7	59.9	7	Medical doctors	97.6	2.4
MD	No	Marshfield Medical Center - Rice Lake	Internal Medicine	US-	1999	Y	21	18-Dec	857.5	14.3	47.2	5.1	0.1	556.1	0	0	0	10	10.5	72.3	8	Medical doctors	99.4	0.6
MD	No	Marshfield Medical Center - Rice Lake	Internal Medicine	US-	1999	Y	21	19-Jan	853.3	14.2	0	0.1	0	0	0	0	0	0	18.4	81.7	9	Medical doctors	100	0
MD	No	Marshfield Medical Center - Rice Lake	Internal Medicine	US-	1999	Y	21	19-Feb	695	11.6	61.8	6.9	0.1	540	0	0	0	6.2	11.6	75.8	10	Medical doctors	99	1
MD	No	Marshfield Medical Center - Rice Lake	Internal Medicine	US-	1999	Y	21	19-Mar	980.5	16.3	2.4	0.4	0	381.6	0	0	0	13.8	9.2	46.1	11	Medical doctors	100	0
MD	No	Marshfield Medical Center - Rice Lake	Internal Medicine	US-	1999	Y	21	19-Apr	930.5	15.5	8.3	0.8	0	631.3	0	0	0	20.2	8	38.4	12	Medical doctors	99.9	0.1
MD	No	Marshfield Medical Center - Rice Lake	Internal Medicine	US-	1999	Y	21	19-May	879	14.7	39.8	4.3	0.1	560.7	0	0	1	4.9	10.3	67.2	13	Medical doctors	99.5	0.5
MD	No	Marshfield Medical Center - Rice Lake	Internal Medicine	US-	1999	Y	21	19-Jun	879.2	14.7	0.9	0.2	0	293	0	0	0	29.8	7.6	37.4	14	Medical doctors	100	0
MD	No	Marshfield Medical Center - Rice Lake	Internal Medicine	US-	1999	Y	21	19-Jul	1092.9	18.2	0	0	0	0	0	0	0	0	0	0	15	Medical doctors	100	0
MD	No	Marshfield Medical Center - Rice Lake	Internal Medicine	US-	1999	Y	21	19-Aug	935.9	15.6	1.3	0.2	0	375.6	0	0	0	14.5	6.4	46.7	16	Medical doctors	100	0
MD	No	Marshfield Medical Center - Rice Lake	Internal Medicine	US-	1999	Y	21	19-Sep	733.3	12.2	0	0	0	0	0	0	0	0	0	0	17	Medical doctors	100	0
MD	No	Marshfield Medical Center - Rice Lake	Internal Medicine	US-	1999	Y	21	19-Oct	330.1	5.5	0	0	0	0	0	0	0	0	0	0	18	Medical doctors	100	0
MD	No	Marshfield Medical Center - Rice Lake	Internal Medicine	US-	1999	Y	21	19-Nov	168.6	2.8	0	0	0	0	0	0	0	0	0	0	19	Medical doctors	100	0
MD	No	Marshfield Medical Center - Rice Lake	Internal Medicine	US-	1999	Y	21	19-Dec	297.3	5	0	0	0	0	0	0	0	0	0	0	20	Medical doctors	100	0
MD	No	Marshfield Medical Center - Rice Lake	Internal Medicine	US-	1999	Y	21	20-Jan	139.6	2.3	0	0	0	0	0	0	0	0	0	0	21	Medical doctors	100	0
MD	No	Marshfield Medical Center - Rice Lake	Internal Medicine	US-	1999	Y	21	20-Feb	105.6	1.8	0	0	0	0	0	0	0	0	0	0	22	Medical doctors	100	0
MD	No	Marshfield Medical Center - Rice Lake	Internal Medicine	US-	1999	Y	21	20-Mar	101.3	1.7	0	0	0	0	0	0	0	0	0	0	23	Medical doctors	100	0
MD	No	Marshfield Medical Center - Rice Lake	Internal Medicine	US-	1999	Y	21	20-Apr	22	0.4	0	0	0	0	0	0	0	0	0	0	24	Medical doctors	100	0
MD	No	Marshfield Medical Center - Rice Lake	Internal Medicine	US-	1999	Y	21	20-May	0.4	0	275.1	29.2	0.5	565.6	0	0	6	5.1	17.2	58.6	25	Medical doctors	1.4	98.6
MD	No	Marshfield Medical Center - Rice Lake	Internal Medicine	US-	1999	Y	21	20-Jun	15.5	0.3	0	0	0	0	0	0	0	0	0	0	26	Medical doctors	100	0
MD	No	Marshfield Medical Center - Rice Lake	Internal Medicine	US-	1999	Y	21	20-Jun	15.5	0.3	0	0	0	0	0	0	0	0	0	0	26	Medical doctors	100	0
RN	No	Merrill Center	Primary Care	US-	1999	Y	21	18-Jun	112.4	1.9	504.5	45.1	0.8	670.8	0	0	2	1.6	10.4	93.2	2	Nurse	71.4	28.6
RN	No	Merrill Center	Primary Care	US-	1999	Y	21	18-Jul	3.2	0.1	1417.2	144.7	2.4	587.5	0	0	1	1.6	11.3	92.6	3	Nurse	2.2	97.8
RN	No	Merrill Center	Primary Care	US-	1999	Y	21	18-Aug	0.8	0	915.1	94.2	1.6	582.9	0	0	3	1	16.3	90.5	4	Nurse	0.8	99.2
RN	No	Merrill Center	Primary Care	US-	1999	Y	21	18-Sep	2.3	0	1285.8	144.5	2.4	534	0	0	2	1.6	10.8	85.2	5	Nurse	1.6	98.4
RN	No	Merrill Center	Primary Care	US-	1999	Y	21	18-Oct	0.1	0	1235.1	132.8	2.2	557.9	0	0	2	1.9	13.6	73	6	Nurse	0.1	99.9
RN	No	Merrill Center	Primary Care	US-	1999	Y	21	18-Nov	0	0	1355.2	135.2	2.3	601.4	0	0	0	0.9	16	74.3	7	Nurse	0	100
RN	No	Merrill Center	Primary Care	US-	1999	Y	21	18-Dec	0	0	1033.7	97.2	1.6	637.9	0	0	0	1.1	14.4	80.5	8	Nurse	0	100
RN	No	Merrill Center	Primary Care	US-	1999	Y	21	19-Jan	0.9	0	1678.2	158.9	2.6	633.7	0	0	0	1.4	15.1	80.4	9	Nurse	0.6	99.4
RN	No	Merrill Center	Primary Care	US-	1999	Y	21	19-Feb	0	0	862.9	76.9	1.3	673.7	0	0	0	0.7	15.4	82.7	10	Nurse	0	100
RN	No	Merrill Center	Primary Care	US-	1999	Y	21	19-Mar	1.4	0	1134.9	98.6	1.6	690.8	0	0	0	1.2	14.1	81.6	11	Nurse	1.4	98.6
RN	No	Merrill Center	Primary Care	US-	1999	Y	21	19-Apr	0	0	1240.8	110.5	1.8	673.7	0	0	0	0.8	14.5	72.2	12	Nurse	0	100
RN	No	Merrill Center	Primary Care	US-	1999	Y	21	19-May	0	0	1457.1	122.9	2	711.2	0	0	1	1.1	13.8	70.3	13	Nurse	0	100
RN	No	Merrill Center	Primary Care	US-	1999	Y	21	19-Jun	0	0	1100.5	93.2	1.6	708.4	0	0	0	1.1	13.8	71.3	14	Nurse	0	100
RN	No	Merrill Center	Primary Care	US-	1999	Y	21	19-Jul	0	0	1366.4	114.9	1.9	713.7	0	0	0	1	14.1	71.4	15	Nurse	0	100
RN	No	Merrill Center	Primary Care	US-	1999	Y	21	19-Aug	0	0	1456.9	123.9	2.1	705.7	0	0	0	1.2	14.2	71.1	16	Nurse	0	100
RN	No	Merrill Center	Primary Care	US-	1999	Y	21	19-Sep	0	0	1372.4	124.1	2.1	663.6	0	0	0	1.8	14.2	67.3	17	Nurse	0	100
RN	No	Merrill Center	Primary Care	US-	1999	Y	21	19-Oct	0	0	1496.5	134.4	2.2	668.2	0	0	0	1.2	14.8	70.8	18	Nurse	0	100
RN	No	Merrill Center	Primary Care	US-	1999	Y	21	19-Nov	0	0	1097.1	96.4	1.6	682.8	0	0	0	1.9	14.8	73.4	19	Nurse	0	100
RN	No	Merrill Center	Primary Care	US-	1999	Y	21	19-Dec	0	0	867.9	73.2	1.2	711	0	0	0	0.9	21.7	83.3	20	Nurse	0	100
RN	No	Merrill Center	Primary Care	US-	1999	Y	21	20-Jan	0	0	895.2	76.7	1.3	700.2	0	0	1	1.9	23.7	79.4	21	Nurse	0	100
RN	No	Merrill Center	Primary Care	US-	1999	Y	21	20-Feb	0	0	779.6	73	1.2	640.8	0	0	2	2.3	23	70.5	22	Nurse	0	100
RN	No	Merrill Center	Primary Care	US-	1999	Y	21	20-Mar	0	0	603.4	52.4	0.9	690.3	0	0	0	1.4	23.2	75.6	23	Nurse	0	100
RN	No	Merrill Center	Primary Care	US-	1999	Y	21	20-Apr	0	0	543.6	61.7	1	528.5	0	0	1	2.3	29.6	61.9	24	Nurse	0	100
RN	No	Merrill Center	Primary Care	US-	1999	Y	21	20-May	0	0	526.8	56.9	0.9	555.4	0	0	1	2.7	29.2	62.4	25	Nurse	0	100
RN	No	Merrill Center	Primary Care	US-	1999	Y	21	20-Jun	0	0	227.3	22.4	0.4	607.6	0	0	2	1.3	23.6	70.8	26	Nurse	0	100
RN	No	Merrill Center	Primary Care	US-	1999	Y	21	20-Jun	0	0	227.3	22.4	0.4	607.6	0	0	2	1.3	23.6	70.8	26	Nurse	0	100
PAC	No	Marshfield Medical Center	Urology	US-	2011	N	7	18-Jun	335	5.6	.	0	0	.	.	.	.	.	.	.	2	Physician Assistant	100	0
PAC	No	Marshfield Medical Center	Urology	US-	2011	N	7	18-Jul	559.9	9.3	.	0	0	.	.	.	.	.	.	.	3	Physician Assistant	100	0
PAC	No	Marshfield Medical Center	Urology	US-	2011	N	7	18-Aug	611.1	10.2	.	0	0	.	.	.	.	.	.	.	4	Physician Assistant	100	0
MD	No	Marshfield Medical Center	Hospitalist	International-	2020	Y	0	18-Jun	486.6	8.1	0	0	0	0	0	0	0	0	0	0	2	Medical doctors	100	0
MD	No	Marshfield Medical Center	Hospitalist	International-	2020	Y	0	18-Jul	117.2	2	303.6	78	1.3	233.6	0	0	18	15.5	13.6	56.2	3	Medical doctors	60	40
MD	No	Marshfield Medical Center	Hospitalist	International-	2020	Y	0	18-Aug	0	0	6093.6	620.4	10.3	589.3	35.7	187	410	8.5	14.3	77.6	4	Medical doctors	0	100
MD	No	Marshfield Medical Center	Hospitalist	International-	2020	Y	0	18-Sep	0	0	2782.6	459.5	7.7	363.4	16.9	36	84	10	10.9	60.4	5	Medical doctors	0	100
MD	No	Marshfield Medical Center	Hospitalist	International-	2020	Y	0	18-Oct	0	0	3181	635.4	10.6	300.4	3.9	11	28	10.6	19.8	45.2	6	Medical doctors	0	100
MD	No	Marshfield Medical Center	Hospitalist	International-	2020	Y	0	18-Nov	1.8	0	1836.7	288.7	4.8	381.7	23.8	37	77	9.4	18.1	46.9	7	Medical doctors	0.6	99.4
MD	No	Marshfield Medical Center	Hospitalist	International-	2020	Y	0	18-Dec	0	0	431	96.7	1.6	267.4	0	0	2	12.3	19.9	42.7	8	Medical doctors	0	100
MD	No	Marshfield Medical Center	Hospitalist	International-	2020	Y	0	19-Jan	1	0	893.3	140.4	2.3	381.7	0	0	2	9.9	16.7	63.9	9	Medical doctors	0.7	99.3
MD	No	Marshfield Medical Center	Hospitalist	International-	2020	Y	0	19-Feb	0.4	0	1571.2	222.3	3.7	424	0	0	4	9.4	15	67.2	10	Medical doctors	0.2	99.8
MD	No	Marshfield Medical Center	Hospitalist	International-	2020	Y	0	19-Mar	0	0	2186.2	313.1	5.2	418.9	0	0	3	10	15.9	71.5	11	Medical doctors	0	100
MD	No	Marshfield Medical Center	Hospitalist	International-	2020	Y	0	19-Apr	0	0	1667	259.1	4.3	386.1	0	0	40	10.6	16	63.8	12	Medical doctors	0	100
MD	No	Marshfield Medical Center	Hospitalist	International-	2020	Y	0	19-May	0	0	1993	281.5	4.7	424.8	0	0	5	9.3	18	63.6	13	Medical doctors	0	100
MD	No	Marshfield Medical Center	Hospitalist	International-	2020	Y	0	19-Jun	0	0	1449.1	207.9	3.5	418.3	0	0	3	10.3	13.5	70.3	14	Medical doctors	0	100
MD	No	Marshfield Medical Center	Hospitalist	International-	2020	Y	0	19-Jul	0	0	989.8	181.3	3	327.5	0	0	13	11.5	18.8	54.3	15	Medical doctors	0	100
MD	No	Marshfield Medical Center	Hospitalist	International-	2020	Y	0	19-Aug	0.2	0	0	0	0	0	0	0	0	0	0	0	16	Medical doctors	100	0
MD	No	Marshfield Medical Center	Hospitalist	International-	2020	Y	0	19-Sep	0.2	0	0	0	0	0	0	0	0	0	0	0	17	Medical doctors	100	0
MD	No	Marshfield Medical Center	Hospitalist	International-	2020	Y	0	19-Nov	0.3	0	0	0	0	0	0	0	0	0	0	0	19	Medical doctors	100	0
MD	No	Marshfield Medical Center	Hospitalist	International-	2020	Y	0	19-Dec	0.3	0	0	0	0	0	0	0	0	0	0	0	20	Medical doctors	100	0
MD	No	Marshfield Medical Center	Hospitalist	International-	2020	Y	0	20-Jan	0.1	0	216.1	29.6	0.5	438.3	0	0	3	2.5	10.2	71.9	21	Medical doctors	0.3	99.7
MD	No	Marshfield Medical Center	Hospitalist	International-	2020	Y	0	20-Feb	0	0	248.4	28.6	0.5	521.2	0	0	0	1.9	15.8	67.5	22	Medical doctors	0	100
MD	No	Marshfield Medical Center	Hospitalist	International-	2020	Y	0	20-Mar	0.1	0	286.3	39.7	0.7	432.4	0	0	0	2.6	18.7	67.7	23	Medical doctors	0.3	99.7
MD	No	Marshfield Medical Center	Hospitalist	International-	2020	Y	0	20-Apr	0	0	42.1	6.6	0.1	382.3	0	0	0	10.4	12.6	63.1	24	Medical doctors	0	100
MD	No	Marshfield Medical Center	Hospitalist	International-	2020	Y	0	20-May	0	0	44.5	6.8	0.1	392	0	0	0	9.9	17	64.9	25	Medical doctors	0	100
DO	No	Marshfield Medical Center	Palliative Care	US-	2011	N	7	18-Jun	43.7	0.7	.	0	0	.	.	.	.	.	.	.	2	Medical doctors	100	0
DO	No	Marshfield Medical Center	Palliative Care	US-	2011	N	7	18-Jun	43.7	0.7	.	0	0	.	.	.	.	.	.	.	2	Medical doctors	100	0
LMFT	No	Marshfield Medical Center	Behavior Health	US-	2019	Y	1	19-Nov	0	0	1.4	0.3	0	271.8	0	0	1	0	26.5	43.9	19	Counselors	0	100
LMFT	No	Marshfield Medical Center	Behavior Health	US-	2019	Y	1	19-Dec	0	0	1674.3	547	9.1	183.7	0	0	930	6.6	32.1	32.8	20	Counselors	0	100
LMFT	No	Marshfield Medical Center	Behavior Health	US-	2019	Y	1	20-Jan	0	0	3984.2	1073	17.9	222.8	0	0	637	8	29.9	35.5	21	Counselors	0	100
LMFT	No	Marshfield Medical Center	Behavior Health	US-	2019	Y	1	20-Feb	0	0	2480.3	548.5	9.1	271.3	0	0	292	4.6	31.5	39.7	22	Counselors	0	100
LMFT	No	Marshfield Medical Center	Behavior Health	US-	2019	Y	1	20-Mar	0.1	0	1982.1	391.9	6.5	303.4	0	0	188	3.6	31.6	41.1	23	Counselors	0	100
LMFT	No	Marshfield Medical Center	Behavior Health	US-	2019	Y	1	20-Apr	0	0	1927.8	318.8	5.3	362.9	0	0	296	3.9	26.9	50.7	24	Counselors	0	100
LMFT	No	Marshfield Medical Center	Behavior Health	US-	2019	Y	1	20-May	0	0	2351.7	410.8	6.8	343.5	0	0	271	5.5	23.5	50.2	25	Counselors	0	100
LMFT	No	Marshfield Medical Center	Behavior Health	US-	2019	Y	1	20-Jun	0	0	2694.5	515.7	8.6	313.5	0	0	358	5.5	24.7	41.2	26	Counselors	0	100
LMFT	No	Marshfield Medical Center	Behavior Health	US-	2019	Y	1	20-Jun	0	0	2694.5	515.7	8.6	313.5	0	0	358	5.5	24.7	41.2	26	Counselors	0	100
NP	No	Marshfield Medical Center	Interventional Radiolgy	US-	2019	Y	1	19-Apr	0	0	136.5	25	0.4	327.1	0	0	6	11.9	23	51.4	12	Nurse Practitioner	0	100
NP	No	Marshfield Medical Center	Interventional Radiolgy	US-	2019	Y	1	19-May	0	0	1535.4	259	4.3	355.7	0	0	3	12.7	21.3	47.4	13	Nurse Practitioner	0	100
NP	No	Marshfield Medical Center	Interventional Radiolgy	US-	2019	Y	1	19-Jun	0	0	1694.8	264.8	4.4	384	0	0	232	11.4	19.7	54.3	14	Nurse Practitioner	0	100
NP	No	Marshfield Medical Center	Interventional Radiolgy	US-	2019	Y	1	19-Jul	0	0	2045.9	333.7	5.6	367.9	0	0	854	9.5	19.9	53.6	15	Nurse Practitioner	0	100
NP	No	Marshfield Medical Center	Interventional Radiolgy	US-	2019	Y	1	19-Aug	0	0	1085.4	179.1	3	363.6	0	0	498	10.8	18.8	50.7	16	Nurse Practitioner	0	100
NP	No	Marshfield Medical Center	Interventional Radiolgy	US-	2019	Y	1	19-Sep	0	0	1737.9	296	4.9	352.3	0	0	825	10.1	20.9	51.4	17	Nurse Practitioner	0	100
NP	No	Marshfield Medical Center	Interventional Radiolgy	US-	2019	Y	1	19-Oct	0	0	1587.5	268.3	4.5	355	0	0	585	10.4	21.1	49.6	18	Nurse Practitioner	0	100
NP	No	Marshfield Medical Center	Interventional Radiolgy	US-	2019	Y	1	19-Nov	0	0	1627.6	272.5	4.5	358.4	0	0	839	10.4	22.9	53.3	19	Nurse Practitioner	0	100
NP	No	Marshfield Medical Center	Interventional Radiolgy	US-	2019	Y	1	19-Dec	0	0	1761.5	304.3	5.1	347.4	0	0	641	10.4	22.9	47.4	20	Nurse Practitioner	0	100
NP	No	Marshfield Medical Center	Interventional Radiolgy	US-	2019	Y	1	20-Jan	0	0	2154.7	365.1	6.1	354.1	0	0	427	9.6	20.6	47	21	Nurse Practitioner	0	100
NP	No	Marshfield Medical Center	Interventional Radiolgy	US-	2019	Y	1	20-Feb	0	0	1443.1	209.3	3.5	413.8	0	0	26	9.2	24.4	49.4	22	Nurse Practitioner	0	100
NP	No	Marshfield Medical Center	Interventional Radiolgy	US-	2019	Y	1	20-Mar	0	0	1887.5	288.1	4.8	393.2	0	0	42	7.8	23.9	46.9	23	Nurse Practitioner	0	100
NP	No	Marshfield Medical Center	Interventional Radiolgy	US-	2019	Y	1	20-Apr	0	0	1986.7	296.8	4.9	401.7	0	0	26	7.8	23.5	48.5	24	Nurse Practitioner	0	100
NP	No	Marshfield Medical Center	Interventional Radiolgy	US-	2019	Y	1	20-May	0	0	2389.8	348.4	5.8	411.6	0	0	34	9.4	24.1	49.1	25	Nurse Practitioner	0	100
NP	No	Marshfield Medical Center	Interventional Radiolgy	US-	2019	Y	1	20-Jun	0	0	2230.3	310.9	5.2	430.5	0	0	56	8.5	10.7	60.9	26	Nurse Practitioner	0	100
NP	No	Marshfield Medical Center	Interventional Radiolgy	US-	2019	Y	1	20-Jun	0	0	2230.3	310.9	5.2	430.5	0	0	56	8.5	10.7	60.9	26	Nurse Practitioner	0	100
MD	No		Emergency Department	US-	2018	Y	2	18-Jun	0	0	681.3	66.4	1.1	616	0	0	0	2.7	20.6	83.3	2	Medical doctors	0	100
MD	No		Emergency Department	US-	2018	Y	2	18-Jul	0	0	1199.4	112.6	1.9	639.3	0	0	0	2	20.3	85.3	3	Medical doctors	0	100
MD	No		Emergency Department	US-	2018	Y	2	18-Aug	0	0	1133.1	103.5	1.7	656.8	0	0	0	2.1	21.1	86.7	4	Medical doctors	0	100
MD	No		Emergency Department	US-	2018	Y	2	18-Sep	0	0	1275.9	119	2	643.2	0	0	0	1.8	20.2	83.5	5	Medical doctors	0	100
MD	No		Emergency Department	US-	2018	Y	2	18-Oct	0	0	957.4	92.8	1.5	619.1	0	0	0	2	19.6	64.2	6	Medical doctors	0	100
MD	No		Emergency Department	US-	2018	Y	2	18-Nov	0	0	940.1	86.5	1.4	652.2	0	0	0	1.9	22.4	68.5	7	Medical doctors	0	100
MD	No		Emergency Department	US-	2018	Y	2	18-Dec	0	0	1232.9	108.6	1.8	681.4	0	0	0	2.3	21.5	70.9	8	Medical doctors	0	100
MD	No		Emergency Department	US-	2018	Y	2	19-Jan	0	0	1084.9	83.1	1.4	783.4	0	0	1	1.7	20.5	79.4	9	Medical doctors	0	100
MD	No		Emergency Department	US-	2018	Y	2	19-Feb	0	0	1175.5	91.5	1.5	771	0	0	0	3	21.5	78.6	10	Medical doctors	0	100
MD	No		Emergency Department	US-	2018	Y	2	19-Mar	0	0	1144.3	85.9	1.4	799.5	0	0	0	2	21	81.1	11	Medical doctors	0	100
MD	No		Emergency Department	US-	2018	Y	2	19-Apr	0	0	1068.5	80.8	1.3	793.9	0	0	3	2.1	21.1	80.6	12	Medical doctors	0	100
MD	No		Emergency Department	US-	2018	Y	2	19-May	0	0	1656.6	123.2	2.1	806.5	0	0	0	2	20.4	79.5	13	Medical doctors	0	100
MD	No		Emergency Department	US-	2018	Y	2	19-Jun	0	0	1623.9	117.1	2	832.1	0	0	0	1.8	20.4	80.3	14	Medical doctors	0	100
MD	No		Emergency Department	US-	2018	Y	2	19-Jul	0	0	1198.2	86.9	1.4	827	0	0	0	2	18.9	79.8	15	Medical doctors	0	100
MD	No		Emergency Department	US-	2018	Y	2	19-Aug	0	0	863.1	64.6	1.1	801.6	0	0	0	2.2	21.2	79.8	16	Medical doctors	0	100
MD	No		Emergency Department	US-	2018	Y	2	19-Sep	0	0	1321.4	97.8	1.6	811.1	0	0	0	2.5	21.1	79.6	17	Medical doctors	0	100
MD	No		Emergency Department	US-	2018	Y	2	19-Oct	0	0	1120.7	77.7	1.3	865	0	0	0	2.2	18.7	79.2	18	Medical doctors	0	100
MD	No		Emergency Department	US-	2018	Y	2	19-Nov	0	0	1437.7	104.7	1.7	823.5	0	0	0	2.2	21.3	79.9	19	Medical doctors	0	100
MD	No		Emergency Department	US-	2018	Y	2	19-Dec	0	0	1419.4	103.9	1.7	819.9	0	0	0	2.9	21	74.1	20	Medical doctors	0	100
MD	No		Emergency Department	US-	2018	Y	2	20-Jan	0	0	882.4	66.9	1.1	791.6	0	0	0	2.8	20.4	71.5	21	Medical doctors	0	100
MD	No		Emergency Department	US-	2018	Y	2	20-Feb	0	0	888.4	71.5	1.2	745.3	0	0	0	2.5	22.1	63.2	22	Medical doctors	0	100
MD	No		Emergency Department	US-	2018	Y	2	20-Mar	0	0	909.5	69.2	1.2	788.9	0	0	0	2.7	20.3	67.6	23	Medical doctors	0	100
MD	No		Emergency Department	US-	2018	Y	2	20-Apr	0	0	1016	83.3	1.4	732.2	0	0	0	2.7	22.3	61.9	24	Medical doctors	0	100
MD	No		Emergency Department	US-	2018	Y	2	20-May	0	0	1035.2	82.5	1.4	752.5	0	0	0	2.5	20.4	64.4	25	Medical doctors	0	100
NP	No	Marshfield Medical Center	Hospitalist	US-	2018	Y	3	18-Jun	30.9	0.5	0	0	0	0	0	0	0	0	0	0	2	Nurse Practitioner	100	0
NP	No	Marshfield Medical Center	Hospitalist	US-	2018	Y	3	18-Jul	266.2	4.4	9.2	3.1	0.1	179.9	0	0	24	24.1	13	70.6	3	Nurse Practitioner	98.8	1.2
NP	No	Marshfield Medical Center	Hospitalist	US-	2018	Y	3	18-Aug	28.4	0.5	44.3	10.2	0.2	259.9	0	0	20	6.9	9.9	78.7	4	Nurse Practitioner	73.6	26.4
NP	No	Marshfield Medical Center	Hospitalist	US-	2018	Y	3	18-Sep	0	0	872.8	90.4	1.5	579.6	0	0	4	1.8	17.4	85.4	5	Nurse Practitioner	0	100
NP	No	Marshfield Medical Center	Hospitalist	US-	2018	Y	3	18-Oct	0	0	1946.1	206.7	3.4	565	0	0	16	3.8	16.4	81.3	6	Nurse Practitioner	0	100
NP	No	Marshfield Medical Center	Hospitalist	US-	2018	Y	3	18-Nov	0	0	1687	185.7	3.1	544.9	0	0	19	4.2	16	79.1	7	Nurse Practitioner	0	100
NP	No	Marshfield Medical Center	Hospitalist	US-	2018	Y	3	18-Dec	0	0	1405.9	144.3	2.4	584.4	0	0	9	2.6	15.6	83.5	8	Nurse Practitioner	0	100
NP	No	Marshfield Medical Center	Hospitalist	US-	2018	Y	3	19-Jan	0	0	1817	188.7	3.1	577.8	0	0	10	4.6	16.5	85.3	9	Nurse Practitioner	0	100
NP	No	Marshfield Medical Center	Hospitalist	US-	2018	Y	3	19-Feb	0	0	1227	125	2.1	589.1	0	0	3	4	16.5	86.2	10	Nurse Practitioner	0	100
NP	No	Marshfield Medical Center	Hospitalist	US-	2018	Y	3	19-Mar	0	0	2206.1	213.5	3.6	620	0	0	21	4.1	17.3	86.8	11	Nurse Practitioner	0	100
NP	No	Marshfield Medical Center	Hospitalist	US-	2018	Y	3	19-Apr	0	0	2286.6	222	3.7	617.9	0	0	18	4.1	18	85.9	12	Nurse Practitioner	0	100
NP	No	Marshfield Medical Center	Hospitalist	US-	2018	Y	3	19-May	0	0	1560.2	145	2.4	645.4	0	0	8	4.9	19.6	85.5	13	Nurse Practitioner	0	100
NP	No	Marshfield Medical Center	Hospitalist	US-	2018	Y	3	19-Jun	0	0	1480	150.4	2.5	590.5	0	0	18	4.3	19	78.3	14	Nurse Practitioner	0	100
NP	No	Marshfield Medical Center	Hospitalist	US-	2018	Y	3	19-Jul	0.3	0	1303.1	133.6	2.2	585.2	0	0	12	3.2	18.4	79.5	15	Nurse Practitioner	0.2	99.8
NP	No	Marshfield Medical Center	Hospitalist	US-	2018	Y	3	19-Aug	0.7	0	2423	284.8	4.7	510.4	0	0	5	5.3	19.5	58.9	16	Nurse Practitioner	0.2	99.8
NP	No	Marshfield Medical Center	Hospitalist	US-	2018	Y	3	19-Sep	0	0	1326.4	154.4	2.6	515.4	0	0	1	5.8	18.9	63.3	17	Nurse Practitioner	0	100
NP	No	Marshfield Medical Center	Hospitalist	US-	2018	Y	3	19-Oct	0	0	1687.7	191.1	3.2	529.8	0	0	9	5.4	17.9	62.3	18	Nurse Practitioner	0	100
NP	No	Marshfield Medical Center	Hospitalist	US-	2018	Y	3	19-Nov	0	0	1938.3	214.4	3.6	542.4	0	0	14	5.2	16.9	62.6	19	Nurse Practitioner	0	100
NP	No	Marshfield Medical Center	Hospitalist	US-	2018	Y	3	19-Dec	0	0	1047.7	114.9	1.9	546.9	0	0	4	5.3	16.7	61.5	20	Nurse Practitioner	0	100
NP	No	Marshfield Medical Center	Hospitalist	US-	2018	Y	3	20-Jan	0	0	1325	151.6	2.5	524.6	0	0	1	4.7	14.2	61	21	Nurse Practitioner	0	100
NP	No	Marshfield Medical Center	Hospitalist	US-	2018	Y	3	20-Feb	0	0	1371.1	162.8	2.7	505.4	0	0	7	5.3	15.7	58.5	22	Nurse Practitioner	0	100
NP	No	Marshfield Medical Center	Hospitalist	US-	2018	Y	3	20-Mar	0	0	876.3	107.9	1.8	487.1	0	0	0	7.1	14.6	58.7	23	Nurse Practitioner	0	100
NP	No	Marshfield Medical Center	Hospitalist	US-	2018	Y	3	20-Apr	0	0	1180.3	143.8	2.4	492.3	0	0	1	6	16.5	57.4	24	Nurse Practitioner	0	100
NP	No	Marshfield Medical Center	Hospitalist	US-	2018	Y	3	20-May	0	0	1339.8	172.4	2.9	466.3	0	0	11	4.4	16.8	53.7	25	Nurse Practitioner	0	100
NP	No	Marshfield Medical Center	Hospitalist	US-	2018	Y	3	20-Jun	0	0	1541	183.8	3.1	503.1	0	0	5	3.8	16.2	57.8	26	Nurse Practitioner	0	100
NP	No	Marshfield Medical Center	Hospitalist	US-	2018	Y	3	20-Jun	0	0	1541	183.8	3.1	503.1	0	0	5	3.8	16.2	57.8	26	Nurse Practitioner	0	100
NP	No	Chippewa Falls Center	Primary Care	US-	2015	Y	6	18-Jun	492.7	8.2	0	0	0	0	0	0	0	0	0	0	2	Nurse Practitioner	100	0
NP	No	Chippewa Falls Center	Primary Care	US-	2015	Y	6	18-Jul	395.8	6.6	0	0	0	0	0	0	0	0	0	0	3	Nurse Practitioner	100	0
NP	No	Chippewa Falls Center	Primary Care	US-	2015	Y	6	18-Aug	585.4	9.8	0	0	0	0	0	0	0	0	0	0	4	Nurse Practitioner	100	0
NP	No	Chippewa Falls Center	Primary Care	US-	2015	Y	6	18-Sep	598.1	10	0	0	0	0	0	0	0	0	0	0	5	Nurse Practitioner	100	0
NP	No	Chippewa Falls Center	Primary Care	US-	2015	Y	6	18-Oct	1183.6	19.7	0	0	0	0	0	0	0	0	0	0	6	Nurse Practitioner	100	0
NP	No	Chippewa Falls Center	Primary Care	US-	2015	Y	6	18-Nov	512.7	8.5	0	0	0	0	0	0	0	0	0	0	7	Nurse Practitioner	100	0
NP	No	Chippewa Falls Center	Primary Care	US-	2015	Y	6	18-Dec	625.3	10.4	0	0	0	0	0	0	0	0	0	0	8	Nurse Practitioner	100	0
NP	No	Chippewa Falls Center	Primary Care	US-	2015	Y	6	19-Jan	529.3	8.8	0	0	0	0	0	0	0	0	0	0	9	Nurse Practitioner	100	0
NP	No	Chippewa Falls Center	Primary Care	US-	2015	Y	6	19-Feb	501.5	8.4	350.2	35.7	0.6	588	0	0	7	3.5	25.3	72.4	10	Nurse Practitioner	93.4	6.6
NP	No	Chippewa Falls Center	Primary Care	US-	2015	Y	6	19-Mar	600.2	10	603.4	61	1	593.6	0	0	7	2.3	24.8	70.1	11	Nurse Practitioner	90.8	9.2
NP	No	Chippewa Falls Center	Primary Care	US-	2015	Y	6	19-Apr	429.8	7.2	1204.4	121.9	2	592.8	0	0	140	2.4	24	65.9	12	Nurse Practitioner	77.9	22.1
NP	No	Chippewa Falls Center	Primary Care	US-	2015	Y	6	19-May	428.5	7.1	1840.4	183.9	3.1	600.3	0	0	14	2.8	23.2	61.6	13	Nurse Practitioner	70	30
NP	No	Chippewa Falls Center	Primary Care	US-	2015	Y	6	19-Jun	424.6	7.1	2199.6	228.5	3.8	577.5	0	0	107	2.7	25.4	61.4	14	Nurse Practitioner	65	35
NP	No	Chippewa Falls Center	Primary Care	US-	2015	Y	6	19-Jul	18.8	0.3	4739.8	400.2	6.7	710.7	0	0	86	1.6	18.2	70.2	15	Nurse Practitioner	4.5	95.5
NP	No	Chippewa Falls Center	Primary Care	US-	2015	Y	6	19-Aug	2.9	0	4259	360.7	6	708.5	0	0	45	1.6	17.8	67.3	16	Nurse Practitioner	0.8	99.2
NP	No	Chippewa Falls Center	Primary Care	US-	2015	Y	6	19-Sep	1.1	0	3020.1	258	4.3	702.5	0	0	4	1.5	18.7	68.7	17	Nurse Practitioner	0.4	99.6
NP	No	Chippewa Falls Center	Primary Care	US-	2015	Y	6	19-Oct	0.1	0	3796.8	335.4	5.6	679.2	0	0	9	1.5	19.5	67	18	Nurse Practitioner	0	100
NP	No	Chippewa Falls Center	Primary Care	US-	2015	Y	6	19-Nov	0	0	2291.6	235.3	3.9	584.4	0	0	8	2.5	21.3	64.3	19	Nurse Practitioner	0	100
NP	No	Chippewa Falls Center	Primary Care	US-	2015	Y	6	19-Dec	0	0	1200.4	175.3	2.9	410.8	0	0	4	2.3	21.9	48.1	20	Nurse Practitioner	0	100
NP	No	Chippewa Falls Center	Primary Care	US-	2015	Y	6	20-Jan	0	0	1714.4	177.9	3	578.3	0	0	3	1.6	21.7	60.7	21	Nurse Practitioner	0	100
NP	No	Chippewa Falls Center	Primary Care	US-	2015	Y	6	20-Feb	0	0	929.4	95.5	1.6	584	0	0	9	2	22.7	60.4	22	Nurse Practitioner	0	100
NP	No	Chippewa Falls Center	Primary Care	US-	2015	Y	6	20-Mar	0	0	1365	127.9	2.1	640.4	0	0	40	1.6	25.2	66.8	23	Nurse Practitioner	0	100
NP	No	Chippewa Falls Center	Primary Care	US-	2015	Y	6	20-Apr	0	0	1925.6	172.4	2.9	670.1	0	0	77	1.5	17.6	72.7	24	Nurse Practitioner	0	100
NP	No	Chippewa Falls Center	Primary Care	US-	2015	Y	6	20-May	0	0	1571.1	146.8	2.4	642.2	0	0	21	1.8	18.8	69.5	25	Nurse Practitioner	0	100
NP	No	Chippewa Falls Center	Primary Care	US-	2015	Y	6	20-Jun	0	0	4079	363.4	6.1	673.5	0	0	54	1.8	21.3	64.7	26	Nurse Practitioner	0	100
NP	No	Chippewa Falls Center	Primary Care	US-	2015	Y	6	20-Jun	0	0	4079	363.4	6.1	673.5	0	0	54	1.8	21.3	64.7	26	Nurse Practitioner	0	100
LPC	No	Marshfield Medical Center - Eau Claire	Family Medicine	US-	2020	Y	0	20-Jun	0	0	52.6	9.6	0.2	329.8	0	0	13	10	27.8	56.8	26	Counselors	0	100
LPC	No	Marshfield Medical Center - Eau Claire	Family Medicine	US-	2020	Y	0	20-Jun	0	0	52.6	9.6	0.2	329.8	0	0	13	10	27.8	56.8	26	Counselors	0	100
MD	No	Marshfield Medical Center	Endocrinology	International-	2011	Y	9	18-Jun	674.6	11.2	0	0	0	0	0	0	0	0	0	0	2	Medical doctors	100	0
MD	No	Marshfield Medical Center	Endocrinology	International-	2011	Y	9	18-Jul	648.9	10.8	3.9	0.5	0	466.5	0	0	0	0	14.4	92.7	3	Medical doctors	99.9	0.1
MD	No	Marshfield Medical Center	Endocrinology	International-	2011	Y	9	18-Aug	779.4	13	608.5	106.5	1.8	343	0	0	18	4.7	26.7	60.6	4	Medical doctors	88	12
MD	No	Marshfield Medical Center	Endocrinology	International-	2011	Y	9	18-Sep	566.6	9.4	343.3	75.7	1.3	272	0	0	2	6	29.9	51	5	Medical doctors	88.2	11.8
MD	No	Marshfield Medical Center	Endocrinology	International-	2011	Y	9	18-Oct	858.8	14.3	247.2	45.1	0.8	329.2	2	1	4	3.8	30.1	47.5	6	Medical doctors	95	5
MD	No	Marshfield Medical Center	Endocrinology	International-	2011	Y	9	18-Nov	589	9.8	357.3	67.3	1.1	318.6	0	0	0	4.4	23.3	48.3	7	Medical doctors	89.7	10.3
MD	No	Marshfield Medical Center	Endocrinology	International-	2011	Y	9	18-Dec	615.7	10.3	353.1	38.3	0.6	553.6	0	0	1	4.2	11.2	80.9	8	Medical doctors	94.1	5.9
MD	No	Marshfield Medical Center	Endocrinology	International-	2011	Y	9	19-Jan	1124.2	18.7	260.6	28.2	0.5	553.7	0	0	3	4.9	11	82.8	9	Medical doctors	97.6	2.4
MD	No	Marshfield Medical Center	Endocrinology	International-	2011	Y	9	19-Feb	433.4	7.2	193.2	20.8	0.3	557.6	0	0	6	5.7	9.6	81	10	Medical doctors	95.4	4.6
MD	No	Marshfield Medical Center	Endocrinology	International-	2011	Y	9	19-Mar	918.2	15.3	200.5	20.7	0.3	580.1	0	0	0	7.9	11.4	78	11	Medical doctors	97.8	2.2
MD	No	Marshfield Medical Center	Endocrinology	International-	2011	Y	9	19-Apr	793.7	13.2	133.6	14	0.2	570.8	3.5	1	2	7.6	16.2	69.2	12	Medical doctors	98.3	1.7
MD	No	Marshfield Medical Center	Endocrinology	International-	2011	Y	9	19-May	782.8	13	465.5	47.6	0.8	587.3	0	0	22	6.1	12.5	68.3	13	Medical doctors	94.3	5.7
MD	No	Marshfield Medical Center	Endocrinology	International-	2011	Y	9	19-Jun	643.8	10.7	404.1	41	0.7	592.1	0	0	2	5.8	10.7	68.9	14	Medical doctors	94	6
MD	No	Marshfield Medical Center	Endocrinology	International-	2011	Y	9	19-Jul	797.2	13.3	263.2	28.1	0.5	561.4	0	0	5	6.6	11.3	73	15	Medical doctors	96.6	3.4
MD	No	Marshfield Medical Center	Endocrinology	International-	2011	Y	9	19-Aug	698.7	11.6	158.6	17	0.3	560.9	0	0	1	4.8	13.1	73.3	16	Medical doctors	97.6	2.4
MD	No	Marshfield Medical Center	Endocrinology	International-	2011	Y	9	19-Sep	567.5	9.5	44.8	5	0.1	542.9	0	0	0	2.4	21.8	82.2	17	Medical doctors	99.1	0.9
MD	No	Marshfield Medical Center	Endocrinology	International-	2011	Y	9	19-Oct	855.1	14.3	523.9	52.5	0.9	598.5	0	0	10	6.5	15.3	75.9	18	Medical doctors	94.2	5.8
MD	No	Marshfield Medical Center	Endocrinology	International-	2011	Y	9	19-Nov	551	9.2	541.8	51.8	0.9	627.6	0	0	5	3.7	17.7	76.2	19	Medical doctors	91.4	8.6
MD	No	Marshfield Medical Center	Endocrinology	International-	2011	Y	9	19-Dec	495.2	8.3	70	12.9	0.2	325.1	0	0	1	5.1	20.7	44.3	20	Medical doctors	97.5	2.5
MD	No	Marshfield Medical Center	Endocrinology	International-	2011	Y	9	20-Jan	730.1	12.2	244.5	28.4	0.5	516.6	0	0	1	2.6	18.8	68.8	21	Medical doctors	96.3	3.7
MD	No	Marshfield Medical Center	Endocrinology	International-	2011	Y	9	20-Feb	538.4	9	597.2	57.9	1	618.5	0	0	1	2.8	15.7	81.6	22	Medical doctors	90.3	9.7
MD	No	Marshfield Medical Center	Endocrinology	International-	2011	Y	9	20-Mar	670	11.2	459.1	54.9	0.9	501.5	0	0	4	4.9	19.9	71.7	23	Medical doctors	92.4	7.6
MD	No	Marshfield Medical Center	Endocrinology	International-	2011	Y	9	20-Apr	188.9	3.1	1001.8	132	2.2	455.3	0.4	1	56	3.8	33.8	52.7	24	Medical doctors	58.9	41.1
MD	No	Marshfield Medical Center	Endocrinology	International-	2011	Y	9	20-May	368	6.1	1879.9	222.2	3.7	507.6	0	0	26	2.6	31.9	57.1	25	Medical doctors	62.4	37.6
MD	No	Marshfield Medical Center	Endocrinology	International-	2011	Y	9	20-Jun	934.9	15.6	497.1	57.3	1	520.7	0.8	1	3	4.7	25.8	67.9	26	Medical doctors	94.2	5.8
MD	No	Marshfield Medical Center	Endocrinology	International-	2011	Y	9	20-Jun	934.9	15.6	497.1	57.3	1	520.7	0.8	1	3	4.7	25.8	67.9	26	Medical doctors	94.2	5.8
RN	No		Family Medicine	US-	2004	Y	16	19-Feb	0	0	252.7	30.5	0.5	497.4	0	0	18	5.6	24.1	69.5	10	Nurse	0	100
RN	No		Family Medicine	US-	2004	Y	16	19-Mar	0	0	426	40.7	0.7	628.6	0	0	2	1.4	23.8	78.1	11	Nurse	0	100
RN	No		Family Medicine	US-	2004	Y	16	19-Apr	0	0	932.4	110.6	1.8	505.6	0	0	2	4.3	20.1	59.1	12	Nurse	0	100
RN	No		Family Medicine	US-	2004	Y	16	19-May	0	0	815.3	93	1.6	525.8	0	0	2	2.1	18.5	60.4	13	Nurse	0	100
RN	No		Family Medicine	US-	2004	Y	16	19-Sep	0	0	3.2	4.9	0.1	39.2	0	0	0	30.4	23.1	7.4	17	Nurse	0	100
RN	No		Family Medicine	US-	2004	Y	16	19-Oct	0	0	8.8	1.1	0	466.4	0	0	0	4.3	12	39.1	18	Nurse	0	100
RN	No		Family Medicine	US-	2004	Y	16	20-Feb	0	0	24.4	4.2	0.1	347.7	0	0	2	20.8	29.2	50	22	Nurse	0	100
RN	No		Family Medicine	US-	2004	Y	16	20-Mar	0	0	147.6	20.3	0.3	436.9	0	0	4	3.9	24.6	62.6	23	Nurse	0	100
RN	No		Family Medicine	US-	2004	Y	16	20-Apr	0	0	30.8	2.9	0	634.1	0	0	1	1.9	19.6	77.6	24	Nurse	0	100
MD	No		Radiology	US-	1997	Y	23	19-Jul	0	0	58	5.7	0.1	605.3	0	0	2	5.2	14.6	75.6	15	Medical doctors	0	100
MD	No		Radiology	US-	1997	Y	23	19-Aug	0	0	10.5	1.2	0	535.6	0	0	0	1.3	18.8	79.1	16	Medical doctors	0	100
MD	No	Marshfield Medical Center	Pediatrics		2019	Y	1	19-Jun	0	0	1.6	0.6	0	152.7	0	0	3	11.4	10.6	66.8	14	Medical doctors	0	100
MD	No	Marshfield Medical Center	Pediatrics		2019	Y	1	19-Jul	0	0	109.9	16.6	0.3	397.9	0	0	14	6.5	14.2	64.4	15	Medical doctors	0	100
MD	No	Marshfield Medical Center	Pediatrics		2019	Y	1	19-Aug	0	0	32.8	4.5	0.1	436.5	0	0	0	0.8	15.4	55.5	16	Medical doctors	0	100
MD	No	Marshfield Medical Center	Pediatrics		2019	Y	1	19-Sep	0	0	17.2	2.5	0	417.5	0	0	0	9.7	15.7	63.2	17	Medical doctors	0	100
MD	No	Marshfield Medical Center	Pediatrics		2019	Y	1	19-Oct	0.7	0	330.1	54.5	0.9	363.4	0	0	4	9.3	15	49.9	18	Medical doctors	1.3	98.7
MD	No	Marshfield Medical Center	Pediatrics		2019	Y	1	19-Nov	0	0	295.5	40.3	0.7	440.1	0	0	0	4.8	16.3	58.5	19	Medical doctors	0	100
MD	No	Marshfield Medical Center	Pediatrics		2019	Y	1	19-Dec	0	0	315.6	51.1	0.9	370.5	0	0	1	4.8	18.6	49.9	20	Medical doctors	0	100
MD	No	Marshfield Medical Center	Pediatrics		2019	Y	1	20-Jan	0	0	695.3	98.4	1.6	424.1	0	0	3	10.6	14.4	60	21	Medical doctors	0	100
MD	No	Marshfield Medical Center	Pediatrics		2019	Y	1	20-Feb	0	0	1437.1	230.5	3.8	374.1	0	0	11	7.8	11.9	52.2	22	Medical doctors	0	100
MD	No	Marshfield Medical Center	Pediatrics		2019	Y	1	20-Mar	0	0	490.9	72.7	1.2	405	0	0	5	8.7	9.6	55.7	23	Medical doctors	0	100
MD	No	Marshfield Medical Center	Pediatrics		2019	Y	1	20-Apr	0	0	1638.9	250.5	4.2	392.5	0	0	16	9	9.8	55.6	24	Medical doctors	0	100
MD	No	Marshfield Medical Center	Pediatrics		2019	Y	1	20-May	0	0	1048.9	152.5	2.5	412.6	0	0	10	19.6	8.2	55.7	25	Medical doctors	0	100
MD	No	Marshfield Medical Center	Pediatrics		2019	Y	1	20-Jun	0	0	1443.3	244.9	4.1	353.6	0	0	18	10.1	10.3	54.7	26	Medical doctors	0	100
MD	No	Marshfield Medical Center	Pediatrics		2019	Y	1	20-Jun	0	0	1443.3	244.9	4.1	353.6	0	0	18	10.1	10.3	54.7	26	Medical doctors	0	100
MD	No	Ascension St. Clare's Hospital	Hospitalist	International-	2020	Y	6	18-Jun	210.1	3.5	.	0	0	.	.	.	.	.	.	.	2	Medical doctors	100	0
MD	No	Ascension St. Clare's Hospital	Hospitalist	International-	2020	Y	6	18-Jul	288.5	4.8	.	0	0	.	.	.	.	.	.	.	3	Medical doctors	100	0
MD	No	Ascension St. Clare's Hospital	Hospitalist	International-	2020	Y	6	18-Aug	130.2	2.2	.	0	0	.	.	.	.	.	.	.	4	Medical doctors	100	0
MD	No	Ascension St. Clare's Hospital	Hospitalist	International-	2020	Y	6	18-Sep	164.8	2.7	.	0	0	.	.	.	.	.	.	.	5	Medical doctors	100	0
MD	No	Ascension St. Clare's Hospital	Hospitalist	International-	2020	Y	6	18-Oct	261.2	4.4	.	0	0	.	.	.	.	.	.	.	6	Medical doctors	100	0
MD	No	Ascension St. Clare's Hospital	Hospitalist	International-	2020	Y	6	18-Nov	235	3.9	.	0	0	.	.	.	.	.	.	.	7	Medical doctors	100	0
MD	No	Ascension St. Clare's Hospital	Hospitalist	International-	2020	Y	6	18-Dec	262.4	4.4	.	0	0	.	.	.	.	.	.	.	8	Medical doctors	100	0
MD	No	Ascension St. Clare's Hospital	Hospitalist	International-	2020	Y	6	19-Jan	231.2	3.9	.	0	0	.	.	.	.	.	.	.	9	Medical doctors	100	0
MD	No	Ascension St. Clare's Hospital	Hospitalist	International-	2020	Y	6	19-Feb	200.2	3.3	.	0	0	.	.	.	.	.	.	.	10	Medical doctors	100	0
MD	No	Ascension St. Clare's Hospital	Hospitalist	International-	2020	Y	6	19-Mar	228.9	3.8	.	0	0	.	.	.	.	.	.	.	11	Medical doctors	100	0
MD	No	Ascension St. Clare's Hospital	Hospitalist	International-	2020	Y	6	19-Apr	355.2	5.9	.	0	0	.	.	.	.	.	.	.	12	Medical doctors	100	0
MD	No	Ascension St. Clare's Hospital	Hospitalist	International-	2020	Y	6	19-May	188.3	3.1	.	0	0	.	.	.	.	.	.	.	13	Medical doctors	100	0
MD	No	Ascension St. Clare's Hospital	Hospitalist	International-	2020	Y	6	19-Jun	269.7	4.5	.	0	0	.	.	.	.	.	.	.	14	Medical doctors	100	0
MD	No	Ascension St. Clare's Hospital	Hospitalist	International-	2020	Y	6	19-Jul	264.7	4.4	.	0	0	.	.	.	.	.	.	.	15	Medical doctors	100	0
MD	No	Ascension St. Clare's Hospital	Hospitalist	International-	2020	Y	6	19-Aug	172.2	2.9	.	0	0	.	.	.	.	.	.	.	16	Medical doctors	100	0
MD	No	Ascension St. Clare's Hospital	Hospitalist	International-	2020	Y	6	19-Sep	248.1	4.1	.	0	0	.	.	.	.	.	.	.	17	Medical doctors	100	0
MD	No	Ascension St. Clare's Hospital	Hospitalist	International-	2020	Y	6	19-Oct	256.2	4.3	.	0	0	.	.	.	.	.	.	.	18	Medical doctors	100	0
MD	No	Ascension St. Clare's Hospital	Hospitalist	International-	2020	Y	6	19-Nov	234.5	3.9	.	0	0	.	.	.	.	.	.	.	19	Medical doctors	100	0
MD	No	Ascension St. Clare's Hospital	Hospitalist	International-	2020	Y	6	19-Dec	160.8	2.7	.	0	0	.	.	.	.	.	.	.	20	Medical doctors	100	0
MD	No	Ascension St. Clare's Hospital	Hospitalist	International-	2020	Y	6	20-Jan	220.8	3.7	.	0	0	.	.	.	.	.	.	.	21	Medical doctors	100	0
MD	No	Ascension St. Clare's Hospital	Hospitalist	International-	2020	Y	6	20-Feb	157.6	2.6	.	0	0	.	.	.	.	.	.	.	22	Medical doctors	100	0
MD	No	Ascension St. Clare's Hospital	Hospitalist	International-	2020	Y	6	20-Mar	118	2	.	0	0	.	.	.	.	.	.	.	23	Medical doctors	100	0
MD	No	Ascension St. Clare's Hospital	Hospitalist	International-	2020	Y	6	20-Apr	144.2	2.4	.	0	0	.	.	.	.	.	.	.	24	Medical doctors	100	0
MD	No	Ascension St. Clare's Hospital	Hospitalist	International-	2020	Y	6	20-May	157.2	2.6	.	0	0	.	.	.	.	.	.	.	25	Medical doctors	100	0
MD	No	Ascension St. Clare's Hospital	Hospitalist	International-	2020	Y	6	20-Jun	228.7	3.8	.	0	0	.	.	.	.	.	.	.	26	Medical doctors	100	0
MD	No	Ascension St. Clare's Hospital	Hospitalist	International-	2020	Y	6	20-Jun	228.7	3.8	.	0	0	.	.	.	.	.	.	.	26	Medical doctors	100	0
MD	No	Marshfield Medical Center - Rice Lake	Ob-Gyn	US-	1996	Y	24	18-Jun	95.5	1.6	267.3	47	0.8	341.2	0	0	0	3.7	15.9	60	2	Medical doctors	67	33
MD	No	Marshfield Medical Center - Rice Lake	Ob-Gyn	US-	1996	Y	24	18-Jul	71.4	1.2	284.6	50.2	0.8	339.9	0	0	0	2.6	15.2	61.2	3	Medical doctors	58.7	41.3
MD	No	Marshfield Medical Center - Rice Lake	Ob-Gyn	US-	1996	Y	24	18-Aug	117.4	2	15	2.4	0	378.6	0	0	0	4.3	15	59.9	4	Medical doctors	98	2
MD	No	Marshfield Medical Center - Rice Lake	Ob-Gyn	US-	1996	Y	24	18-Sep	80.9	1.3	7.6	1.8	0	257.3	0	0	0	4.1	15.9	49.4	5	Medical doctors	97.8	2.2
MD	No	Marshfield Medical Center - Rice Lake	Ob-Gyn	US-	1996	Y	24	18-Oct	249.3	4.2	273	57	0.9	287.3	0	0	0	4	16.9	41.2	6	Medical doctors	81.4	18.6
MD	No	Marshfield Medical Center - Rice Lake	Ob-Gyn	US-	1996	Y	24	18-Nov	47.5	0.8	12.2	1.9	0	379.2	0	0	0	0.7	16.7	51.2	7	Medical doctors	96.2	3.8
MD	No	Marshfield Medical Center - Rice Lake	Ob-Gyn	US-	1996	Y	24	18-Dec	147.5	2.5	43.6	4.6	0.1	574.3	0	0	0	3.2	16.1	82.8	8	Medical doctors	97	3
MD	No	Marshfield Medical Center - Rice Lake	Ob-Gyn	US-	1996	Y	24	19-Jan	41.7	0.7	934.9	101.8	1.7	550.9	5.3	9	111	4.2	15	75.2	9	Medical doctors	29.1	70.9
MD	No	Marshfield Medical Center - Rice Lake	Ob-Gyn	US-	1996	Y	24	19-Feb	0	0	839.5	90.1	1.5	559.3	15.9	40	160	5.1	16	73.5	10	Medical doctors	0	100
MD	No	Marshfield Medical Center - Rice Lake	Ob-Gyn	US-	1996	Y	24	19-Mar	0	0	1259.1	139.4	2.3	541.8	12.4	58	128	3.5	15.9	70.9	11	Medical doctors	0	100
MD	No	Marshfield Medical Center - Rice Lake	Ob-Gyn	US-	1996	Y	24	19-Apr	0.4	0	866.3	95.1	1.6	546.5	13	42	111	2.7	15.6	66.8	12	Medical doctors	0.4	99.6
MD	No	Marshfield Medical Center - Rice Lake	Ob-Gyn	US-	1996	Y	24	19-May	0	0	1221.4	124.4	2.1	589.2	20.8	92	183	4.1	16.5	64.3	13	Medical doctors	0	100
MD	No	Marshfield Medical Center - Rice Lake	Ob-Gyn	US-	1996	Y	24	19-Jun	3.6	0.1	1038	108.9	1.8	571.8	11.7	52	138	3.1	15.9	67.4	14	Medical doctors	3.2	96.8
MD	No	Marshfield Medical Center - Rice Lake	Ob-Gyn	US-	1996	Y	24	19-Jul	1.6	0	1664.4	157.3	2.6	634.8	12.6	58	172	2.7	15.3	73	15	Medical doctors	1	99
MD	No	Marshfield Medical Center - Rice Lake	Ob-Gyn	US-	1996	Y	24	19-Aug	6.4	0.1	1051.6	97.4	1.6	648.1	18.6	74	143	2.7	15.4	70.9	16	Medical doctors	6.2	93.8
MD	No	Marshfield Medical Center - Rice Lake	Ob-Gyn	US-	1996	Y	24	19-Sep	0	0	1084.9	213.7	3.6	304.6	16.2	65	144	2.6	30.5	34.7	17	Medical doctors	0	100
MD	No	Marshfield Medical Center - Rice Lake	Ob-Gyn	US-	1996	Y	24	19-Oct	0	0	1118.4	292	4.9	229.8	8.6	34	120	2.8	34.1	28.1	18	Medical doctors	0	100
MD	No	Marshfield Medical Center - Rice Lake	Ob-Gyn	US-	1996	Y	24	19-Nov	0	0	761.1	212.5	3.5	214.9	8.1	22	73	2.7	32.6	29.2	19	Medical doctors	0	100
MD	No	Marshfield Medical Center - Rice Lake	Ob-Gyn	US-	1996	Y	24	19-Dec	0	0	1138.1	225.3	3.8	303.1	9.8	37	107	2.9	32	36.7	20	Medical doctors	0	100
MD	No	Marshfield Medical Center - Rice Lake	Ob-Gyn	US-	1996	Y	24	20-Jan	0	0	1240.7	139	2.3	535.4	8.6	42	120	2.4	25.7	63.1	21	Medical doctors	0	100
MD	No	Marshfield Medical Center - Rice Lake	Ob-Gyn	US-	1996	Y	24	20-Feb	0	0	608.6	79.1	1.3	461.9	5.6	15	56	2	35.2	40	22	Medical doctors	0	100
MD	No	Marshfield Medical Center - Rice Lake	Ob-Gyn	US-	1996	Y	24	20-Mar	0	0	564.2	62	1	545.8	17.2	24	69	3.3	26.7	53.6	23	Medical doctors	0	100
MD	No	Marshfield Medical Center - Rice Lake	Ob-Gyn	US-	1996	Y	24	20-Apr	0	0	121.4	16	0.3	455.5	2.3	1	8	3	28.6	43.1	24	Medical doctors	0	100
MD	No	Marshfield Medical Center - Rice Lake	Ob-Gyn	US-	1996	Y	24	20-May	0	0	435.1	55.6	0.9	469.2	7.4	9	28	2.5	36.9	40.6	25	Medical doctors	0	100
MD	No	Marshfield Medical Center - Rice Lake	Ob-Gyn	US-	1996	Y	24	20-Jun	0	0	1052.1	112.2	1.9	562.5	9.2	53	120	2.1	24	61.4	26	Medical doctors	0	100
MD	No	Marshfield Medical Center - Rice Lake	Ob-Gyn	US-	1996	Y	24	20-Jun	0	0	1052.1	112.2	1.9	562.5	9.2	53	120	2.1	24	61.4	26	Medical doctors	0	100
NP	No	Phillips Center	Primary Care	US-	2006	N	14	18-Jun	711.2	11.9	.	0	0	.	.	.	.	.	.	.	2	Nurse Practitioner	100	0
NP	No	Phillips Center	Primary Care	US-	2006	N	14	18-Jul	672.7	11.2	.	0	0	.	.	.	.	.	.	.	3	Nurse Practitioner	100	0
NP	No	Phillips Center	Primary Care	US-	2006	N	14	18-Aug	557.1	9.3	.	0	0	.	.	.	.	.	.	.	4	Nurse Practitioner	100	0
NP	No	Phillips Center	Primary Care	US-	2006	N	14	18-Sep	376.8	6.3	.	0	0	.	.	.	.	.	.	.	5	Nurse Practitioner	100	0
NP	No	Phillips Center	Primary Care	US-	2006	N	14	18-Oct	605.8	10.1	.	0	0	.	.	.	.	.	.	.	6	Nurse Practitioner	100	0
NP	No	Phillips Center	Primary Care	US-	2006	N	14	18-Nov	480.6	8	.	0	0	.	.	.	.	.	.	.	7	Nurse Practitioner	100	0
NP	No	Phillips Center	Primary Care	US-	2006	N	14	18-Dec	640.4	10.7	.	0	0	.	.	.	.	.	.	.	8	Nurse Practitioner	100	0
NP	No	Phillips Center	Primary Care	US-	2006	N	14	19-Jan	720.3	12	34.8	4.3	0.1	480.8	0	0	2	4.5	24.9	79	9	Nurse Practitioner	99.4	0.6
NP	No	Phillips Center	Primary Care	US-	2006	N	14	19-Feb	444.4	7.4	90.9	12.3	0.2	444.3	0	0	3	6.6	25.6	76.5	10	Nurse Practitioner	97.3	2.7
NP	No	Phillips Center	Primary Care	US-	2006	N	14	19-Mar	553.1	9.2	.	0	0	.	.	.	.	.	.	.	11	Nurse Practitioner	100	0
NP	No	Phillips Center	Primary Care	US-	2006	N	14	19-Apr	415.2	6.9	1959.4	209.1	3.5	562.2	0	0	129	3.8	25.1	72.6	12	Nurse Practitioner	66.5	33.5
NP	No	Phillips Center	Primary Care	US-	2006	N	14	19-May	76.3	1.3	4552.7	437.2	7.3	624.8	0	0	318	3.2	23.7	72.9	13	Nurse Practitioner	14.9	85.1
NP	No	Phillips Center	Primary Care	US-	2006	N	14	19-Jun	281.9	4.7	2088.9	206.2	3.4	607.8	0	0	98	3	23.9	74.9	14	Nurse Practitioner	57.8	42.2
[truncated: 22,596 more rows]
